# Supplementary material for: Low altitude simulation without hypoxia improves left ventricular function after myocardial infarction by reducing ventricular afterload
Source: PLoS One. 2019 May 31;14(5):e0215814. doi: 10.1371/journal.pone.0215814 (PMC6544215; doi:10.1371/journal.pone.0215814)
Supplement: S1 Dataset — (XLSX) [file pone.0215814.s006.xlsx]

## Sheet: Both controls 
Day 0									Day 1								Day 7
	396	60.8	70.927	40.02	24.089					486	35.2	50.9	25.56	17.105				522	28.4	44.7	21.7	14.8
	371	66.889	70.036	39.447	24.796					511	27	53	26	14.1				478	32.5	46.6	22.9	15.56
	366	60.872	78.167	46.415	22.299					537	24.875	27.294	12.611	13.349				495	23.9	30.187	14.011	11.845
	516	48.97	45.127	22.408	25.266					371	20.88	28.735	13.219	8.847				424	20.88	28.735	13.219	8.847
	412.25	59.3827	66.0643	37.0725	24.1125					476.25	26.9887	39.9823	19.3475	13.3503				479.75	26.42	37.5555	17.9575	12.763
	60.9687	6.49992	12.4927	8.89741	1.12773					63.3852	5.22517	12.0016	6.43797	2.95548				35.8076	4.41386	8.13853	4.37215	2.65285
	30.4844	3.24996	6.24633	4.44871	0.563863					31.6926	2.61258	6.00079	3.21899	1.47774				17.9038	2.20693	4.06927	2.18608	1.32642
																	0.893278	0.835879	0.371206	0.347136	0.531638
								D1		31.6926	2.61258	6.00079	3.21899	1.47774
Day 0	412.25	59.3827	66.0643	37.0725	24.1125			D7		17.9038	2.20693	4.06927	2.18608	1.32642
DAY 1	476.25	26.9887	39.9823	19.3475	13.3503
DAY 7	479.75	26.42	37.5555	17.9575	12.763			D1		21.0043	1.5893	2.46628	1.48425	0.841813
								D7		18.9423	1.89725	1.43458	0.772773	0.856573
								D1		21.0581	2.1703	3.69719	2.37369	1.05248
								D7		10.5704	4.79845	4.86364	3.0615	2.22036
	476.25	26.9887	39.9823	19.3475	13.3503
	479.75	26.42	37.5555	17.9575	12.763
	439	24.6207	41.2439	18.6206	10.8227
	415.067	27.8085	41.8192	20.0753	11.498
	460.667	30.8453	35.0454	16.6709	14.0753
	443.231	43.0578	55.1652	29.1235	19.1318

## Sheet: LAD ligations HIF1a analysis
Actin
1	5117.26	10.992
2	4324.93	9.29
3	4616.26	9.915
4	4157.01	8.929
5	4010.86	8.615
6	4799.08	10.308
7	3346.6	7.188
8	5056.96	10.862
9	4248.71	9.126
10	4087.42	8.779
11	2791.3	5.996
1	36546	100
HIF1a		29329.1							0.0409151
1	25082.7	2685.01	0.686332	0.802526		HIF1a/Actin	SE (normalized)
2	33075.1	1200.77	0.905026		Control	0.802526	0.0328355
3	28012.4		0.766497		Treatment	0.656036	0.0407411
4	30784.1		0.842338
5	29691.3		0.812436			HIF-OH/Actin
		23975.5			Control	0.311971	0.0610937		0.0621019
6	18233.7	3647.1	0.498924	0.656036	Treatment	0.689057	0.037999
7	22214	1488.92	0.607837
8	23931		0.654819
9	22563.7		0.617405
10	29351		0.803126
11	27559.5		0.754104
HIF-OH		11401.3							0.195831
1	4799.32	4992.54	0.131323	0.311971
2	6918.8	2232.73	0.189318
3	17346.9		0.474659
4	11481.3		0.314161
5	16460.1		0.450395
		25182.3							0.0551464
1	24724.9	3401.63	0.676541	0.689057
2	26809.2	1388.71	0.733575
3	24701.2		0.675893
4	22734		0.622067
5	31484.2		0.861495
1	20640.1		0.564771

## Sheet: LAD ligations Lectin
As percent of total
No infarct	1
Control	0.601494	0.0827002
Treatment	0.543094	0.129863
No infarct	24.5835	1
Control	14.7869	0.601494	0.0827002
Treatment	13.3512	0.543094	0.129863
1.08563	22.4061	5.12155	0.347368	13.0632	2.69825	0.274691	29.0062	5.82099	0.56122	12.9286	2.87415	0.96725	27.3501	5.84383	0.433673	14.6301	3.27041
0.740331	21.2238	4.4337	0.42807	13.1474	2.80702	0.280864	28.4568	5.73765	0.70068	13.102	2.9898	0.8665	27.1688	5.65491	0.596939	14.3163	3.38265
0.571823	20.4254	4.25138	0.62807	13.5684	3.13333	0.287037	27.6451	5.56173	0.84014	13.2959	3.20748	0.8262	26.5516	5.48363	0.423469	13.3291	2.93367
0.734807	20.5387	4.34254	0.417544	12.4737	2.73333	0.256173	27.2994	5.41358	0.65986	12.4898	2.93878	0.67506	25.2317	4.98489	0.32398	12.1811	2.54082
0.798343	19.8398	4.30663	0.249123	11.786	2.4	0.314815	27.1049	5.46605	0.57483	11.2823	2.61905	0.57683	23.1688	4.60705	0.257653	11.727	2.37755
0.762431	19.3149	4.13536	0.277193	12.0807	2.44912	0.432099	27.2068	5.49383	0.4966	11.017	2.51361	0.70025	22.5869	4.66247	0.346939	11.7194	2.58929
0.991713	19.2873	4.42818	0.350877	12.607	2.64211	0.524691	27.1111	5.55556	0.53401	10.9898	2.47959	0.83627	21.1133	4.68514	0.42602	11.9184	2.67092
0.831492	18.6685	4.17127	0.578947	13.3825	2.95439	0.416667	26.9506	5.36111	0.39116	10.4218	2.23129	0.58186	19.1108	4.02015	0.517857	12.148	2.71939
0.516575	17.7403	3.80663	0.329825	12.9614	2.67368	0.373457	26.716	5.28704	0.45918	10.6395	2.35034	0.48866	17.6474	3.79093	0.44898	12.4949	2.66327
0.624309	18.0856	3.90055	0.389474	13.0526	2.73333	0.407407	27.1111	5.35185	0.59184	10.9796	2.41837	0.48111	17.1083	3.60957	0.436224	12.8597	2.74745
0.674033	17.8978	3.9116	0.407018	13.4246	2.7614	0.358025	26.8951	5.55556	0.42177	11.3061	2.44898	0.49874	16.398	3.50882	0.413265	13.5893	2.90306
0.533149	17.9641	3.77072	0.382456	13.6526	2.85614	0.314815	26.9599	5.5463	0.40136	11.8912	2.47619	0.44836	16.5743	3.54912	0.533163	14.5	3.32143
0.604972	18.2956	3.90331	0.396491	14.0842	2.83158	0.327161	26.3642	5.45988	0.48639	12.551	2.76871	0.53904	16.1058	3.50882	0.614796	15.4617	3.54337
0.787293	19.1077	4.19613	0.459649	14.586	3.11228	0.342593	25.7685	5.21914	0.5034	12.2143	2.70068	0.52393	15.9219	3.39043	0.553571	16.1148	3.7602
0.798343	19.7376	4.36464	0.435088	15.0421	3.14386	0.333333	25.2654	5.19136	0.62585	12.1871	2.82313	0.74307	16.1385	3.6801	0.798469	16.9464	4.02551
0.906077	19.7956	4.4116	0.431579	15.4982	3.15088	0.320988	24.8704	4.97839	0.46939	11.9694	2.56803	0.49874	15.6524	3.32494	0.780612	17	4.00255
0.91989	20.0359	4.62983	0.382456	16.8281	3.37193	0.305556	24.3148	4.87037	0.46599	11.5986	2.46258	0.50378	15.6877	3.27204	0.464286	16.5995	3.48214
0.640884	19.6575	4.29834	0.487719	16.9018	3.42105	0.33642	23.8642	4.60185	0.42517	11.483	2.37075	0.42821	16.2217	3.27708	0.530612	16.1505	3.42092
0.801105	19.3011	4.25414	0.638596	18.1158	3.74737	0.376543	23.1852	4.64815	0.61565	12.0306	2.68027	0.53149	17.0227	3.58186	0.686224	16.2423	3.46939
0.751381	19.2624	4.16022	0.803509	19.4737	4.28421	0.404321	22.7346	4.59568	0.63605	12.2551	2.7415	0.64736	18.4987	3.96474	0.795918	16.2066	3.72194
0.665746	18.826	4	0.975439	20.1579	4.49123	0.450617	22.0463	4.51543	1.44558	13.4218	3.71429	0.5995	18.9773	3.99244	0.642857	15.9311	3.48214
0.679558	19.0608	4.00276	0.578947	19.1789	3.94035	0.444444	21.4167	4.35185	0.63605	12.5952	2.84694	0.59194	19.597	4.07053	0.44898	15.1786	3.23469
0.729282	19.5138	4.27624	0.466667	18.6246	3.64912	0.407407	20.2994	4.08333	0.47279	11.8129	2.56463	0.94207	20.6171	4.60957	0.436224	14.7832	3.07908
0.779006	19.7901	4.24309	0.852632	19.1825	4.26316	0.302469	19.3827	3.79321	0.37755	11.4898	2.47959	0.81612	21.1562	4.57683	0.431122	14.2628	3.12245
0.872928	19.8398	4.39779	0.421053	18.2456	3.65965	0.299383	18.6698	3.66049	0.42857	10.9354	2.45918	0.59446	20.4307	4.25189	0.331633	13.9413	2.95918
0.90884	19.7569	4.41989	0.519298	16.814	3.36842	0.317901	18.6759	3.66667	0.58844	11.3946	2.62925	0.60705	19.4912	3.96474	0.392857	13.8189	3.06378
0.848066	18.8315	4.26796	0.687719	16.8351	3.49123	0.277778	18.3272	3.67284	0.71429	11.6395	2.76531	0.4534	18.1537	3.68514	0.482143	13.8036	2.9949
0.569061	17.8398	3.79282	0.442105	15.7404	3.24561	0.209877	18.4105	3.6142	0.60884	11.7415	2.68707	0.49874	18.1763	3.65995	0.5	13.0077	2.83163
0.676796	17.2459	3.81215	0.284211	14.8491	2.96491	0.209877	18.2068	3.64506	0.81973	12.2279	3	0.59194	18.7229	3.95214	0.441327	12.4082	2.56633
0.649171	17.395	3.82044	0.301754	13.9228	2.8386	0.25	18.1512	3.62346	0.48639	11.3129	2.48299	0.77582	20.3929	4.47103	0.410714	11.5434	2.41837
0.616022	17.1105	3.75414	0.361403	13.9123	2.92632	0.29321	17.9568	3.73765	0.4932	11.1156	2.55102	0.68766	20.9169	4.43073	0.321429	11.0918	2.24745
0.701657	17.4807	3.80939	0.438596	13.5123	2.94386	0.228395	17.8302	3.66049	0.38095	11.2551	2.40816	0.60705	21.6826	4.35768	0.288265	10.3163	2.15306
0.621547	17.6464	3.75414	0.214035	12.2667	2.39649	0.299383	17.5833	3.65432	0.4966	11.7993	2.59524	0.5869	22.0831	4.36776	0.262755	10.1199	2.13776
0.563536	18.5718	3.81768	0.389474	13.1825	2.78947	0.367284	17.7438	3.72222	0.48639	12.2143	2.7449	0.97985	24.0705	5.1864	0.308673	10.0689	2.24745
0.781768	19.7403	4.37293	0.45614	13.8667	2.95789	0.342593	17.5556	3.83333	0.69388	13.034	2.9932	0.92695	24.2594	5.23426	0.403061	10.5638	2.42857
1.00829	20.942	4.90884	0.403509	14.1298	3.04561	0.311728	17.4938	3.65123	0.66327	12.8912	2.9932	0.68514	23.602	4.78338	0.479592	10.8061	2.55357
0.89779	21.1436	4.84807	0.414035	14.8702	3.17193	0.246914	16.9969	3.57099	0.58163	13.1293	2.95918	0.73552	23.0479	4.79345	0.367347	10.9566	2.3648
0.933702	21.4061	4.88674	0.624561	15.4737	3.42456	0.20679	16.9105	3.42284	0.64286	13.2381	3.0068	0.63728	22.4005	4.58438	0.270408	10.9031	2.2398
0.773481	20.4033	4.37293	0.512281	15.0772	3.18596	0.290123	16.713	3.48457	0.64286	12.8231	2.89116	0.66751	20.8438	4.37028	0.415816	10.9005	2.34949
0.640884	19.5718	3.95304	0.421053	14.8912	3.03509	0.302469	16.8179	3.43827	0.47619	12.017	2.58503	0.71033	20.3854	4.21411	0.420918	10.0536	2.35459
0.853591	19.605	4.29006	0.421053	15.8807	3.18947	0.25	16.5	3.41049	0.42517	11.3163	2.42177	0.61713	19.7431	4.05542	0.32398	9.8469	2.20663
0.718232	19.1243	4.03315	0.449123	16.4807	3.37544	0.219136	16.6204	3.25926	0.4966	11.1224	2.42857	0.74307	19.6322	4.02015	0.321429	9.3929	2.02296
0.867403	19.0608	4.28453	0.842105	18.3439	4.10877	0.259259	16.7562	3.39506	0.48639	10.8537	2.38776	0.50882	18.3098	3.78841	0.234694	9.3622	1.80357
0.939227	19.3011	4.36188	0.898246	18.3333	4.17895	0.231481	16.9537	3.41358	0.51361	11.4014	2.54422	0.6927	19.0025	4.10831	0.242347	9.6173	1.92857
0.867403	19.1878	4.42265	0.670175	17.814	3.81053	0.271605	16.7284	3.44136	0.57823	12.1565	2.83333	0.65743	17.5063	3.74055	0.433673	10.4005	2.26531
0.654696	19.1768	4.18785	0.42807	16.2982	3.20702	0.277778	16.6235	3.44444	0.63265	12.4218	2.85034	0.43829	17.0126	3.3602	0.423469	10.3316	2.39796
0.546961	18.9807	4.08564	0.557895	17.0667	3.55088	0.308642	16.321	3.42593	0.47619	12.0578	2.60884	0.57431	17.4987	3.60202	0.257653	9.9337	2.16582
0.765193	19.5331	4.24862	0.554386	18.0947	3.88421	0.240741	16.1821	3.34259	0.55442	12.3503	2.78571	0.76322	18.5088	4.01259	0.221939	9.3469	1.98214
0.745856	19.2624	4.16575	0.673684	18.7439	4.04912	0.243827	15.7623	3.16358	0.61905	12.0646	2.7517	0.78086	18.529	4.06297	0.181122	9.227	2.03061
0.671271	19.674	4.11326	0.652632	18.1825	3.67018	0.259259	15.534	3.12654	0.54082	11.6497	2.56463	0.6398	17.5491	3.72544	0.201531	8.9107	1.9949
0.859116	19.7956	4.40055	0.459649	17.4667	3.50877	0.290123	15	3.17593	0.53401	11.0986	2.46939	0.52393	16.0982	3.3199	0.242347	8.9235	1.97959
0.933702	20.2099	4.3895	0.484211	16.9719	3.50175	0.25	14.6512	3.04938	0.69388	11.6667	2.78231	0.48866	15.8564	3.23426	0.308673	9.0561	2.08418
0.803867	19.8039	4.25138	0.666667	17.3193	3.79298	0.188272	14.0864	2.82099	0.55442	11.9626	2.70408	0.54408	15.3829	3.26196	0.280612	9.3316	2.10714
0.823204	20.0525	4.23757	0.424561	16.7298	3.53684	0.132716	13.6883	2.6821	0.39116	11.9898	2.4966	0.63476	15.3224	3.25693	0.316327	9.3469	2.09949
0.81768	20.2182	4.48066	0.568421	16.1754	3.50877	0.179012	13.2099	2.61111	0.59524	12.7551	2.93537	0.63728	15.5214	3.44333	0.30102	9.4184	2.06122
0.961326	20.1602	4.5221	0.491228	15.6667	3.46316	0.225309	13.0957	2.6358	0.7619	13.051	3.07143	0.40554	14.7531	3.0806	0.293367	9.4847	2.14286
0.972376	19.4144	4.41436	0.34386	14.0491	2.97895	0.188272	13.0062	2.63889	0.60884	12.9388	2.88776	0.2796	14.3904	2.89673	0.214286	9.6046	2.06378
0.78453	18.8398	4.09668	0.322807	12.6772	2.67719	0.154321	12.9136	2.59259	0.70068	13.2653	3	0.5869	15.5466	3.42066	0.308673	9.5561	2.10969
0.549724	17.7182	3.66022	0.37193	12.7895	2.78246	0.25	13.0556	2.73457	0.64286	12.5068	2.76531	0.55919	15.4584	3.3602	0.308673	9.8776	2.12245
0.629834	17.4199	3.58564	0.34386	12.2421	2.62105	0.222222	13.108	2.71914	0.36395	12.0476	2.53061	0.44081	15.6474	3.23426	0.331633	9.8929	2.22959
0.842541	18.0387	4.03039	0.329825	12.2316	2.58947	0.240741	13.0895	2.72839	0.63265	12.7993	2.96599	0.44836	15.7884	3.21411	0.293367	10.1276	2.17857
0.850829	18.2707	4.04972	0.249123	11.8561	2.50526	0.219136	13.142	2.75	0.67007	12.5442	2.86735	0.48866	17.4307	3.59698	0.298469	10.4566	2.2551
0.825967	18.4586	4.07182	0.442105	12.7088	2.83509	0.234568	12.9506	2.75309	0.64626	12.8333	2.91156	0.66751	19.3098	4.11839	0.321429	10.8444	2.2602
0.906077	18.6602	4.07182	0.505263	12.6877	2.86316	0.175926	12.8735	2.66358	0.36395	12.6837	2.63946	1.00252	21.3577	4.71033	0.510204	11.8087	2.72959
0.969613	18.7956	4.12983	0.350877	12.0456	2.54035	0.166667	12.6019	2.59877	0.41497	12.483	2.70408	0.64987	20.7003	4.21662	0.357143	12.2857	2.71173
0.767956	18.8785	4.03039	0.2	10.7158	2.24561	0.157407	12.537	2.58333	0.78231	12.9796	3.04422	0.61209	21.1033	4.26448	0.303571	12.6378	2.7602
0.70442	18.8011	4.12155	0.287719	10.2175	2.22105	0.166667	12.1019	2.60494	0.85374	13.0918	3.14966	0.75315	21.3753	4.4534	0.420918	13.4311	2.89541
0.618785	18.4669	3.93923	0.340351	9.3333	2.15439	0.12037	12	2.47839	0.61565	12.9728	2.96939	0.84131	22.1461	4.74055	0.632653	14.1888	3.23724
0.5	17.9448	3.77072	0.25614	8.6035	1.95088	0.12037	11.7191	2.39198	0.64966	12.7007	2.85714	0.46348	21.3829	4.27456	0.471939	14.4388	2.95918
0.618785	17.7707	3.62983	0.168421	7.5789	1.64561	0.138889	11.8179	2.37346	0.52381	12.3231	2.68027	0.67506	23.2242	4.84635	0.522959	14.6199	3.01276
0.831492	18.1713	3.9116	0.2	7.4737	1.62456	0.188272	11.713	2.46296	0.64966	12.7517	2.91156	0.70529	23.7758	4.98237	0.653061	15.426	3.35204
0.941989	19.0083	4.15193	0.245614	7.7298	1.76842	0.12037	11.8364	2.40741	0.39796	11.9082	2.59184	0.68514	25.1662	5.16625	0.69898	16.1122	3.625
1.16298	20.442	4.74033	0.175439	7.8456	1.7193	0.145062	11.6636	2.41049	0.38776	11.7823	2.59524	0.83879	26.3199	5.50378	0.469388	16.3648	3.54847
0.801105	20.5414	4.57182	0.196491	8.014	1.70877	0.12963	11.8519	2.37654	0.44898	11.7857	2.61565	0.88161	27.8212	5.77582	0.637755	16.4668	3.59694
0.690608	20.105	4.29282	0.259649	8.8351	1.95439	0.179012	12.1389	2.50926	0.53741	11.7585	2.65306	0.96725	28.4408	6.07305	0.609694	16.5128	3.4949
0.68232	20.2238	4.37569	0.287719	8.993	1.98246	0.138889	12.6019	2.59877	0.66667	12.0986	2.85714	0.58186	27.6071	5.43073	0.604592	16.2423	3.34439
0.787293	19.1602	4.23481	0.25614	9.1018	2.05614	0.169753	12.784	2.6821	0.45918	11.432	2.51701	0.89421	27.8438	5.72796	0.655612	16.9107	3.54082
0.729282	18.3729	3.95856	0.235088	9.0491	1.97544	0.182099	13.1111	2.66667	0.54082	12.0578	2.60884	0.93199	28.6373	5.86398	0.890306	17.7372	4.03316
0.751381	17.6961	3.92818	0.207018	8.6316	1.87018	0.209877	13.3519	2.76543	0.5102	12.7585	2.71769	1.25945	29.9975	6.52393	0.954082	18.0663	4.07908
0.751381	16.8619	3.71271	0.312281	9.3509	2.07018	0.179012	13.6852	2.81481	0.48639	13.5136	2.79932	0.76322	29.4408	5.91184	0.811224	17.4388	3.88776
0.629834	16.2293	3.59392	0.37193	9.7088	2.18947	0.234568	13.7963	2.90123	0.84694	14.5952	3.37755	0.73552	28.5718	5.60957	0.535714	16.852	3.46684
0.685083	16.384	3.61878	0.291228	9.5825	2.13333	0.203704	14.1574	2.85494	0.7449	15.1429	3.36395	0.88413	28.9924	5.8539	0.594388	16.2474	3.52041
0.745856	16.2182	3.6326	0.249123	9.6105	2.07018	0.234568	14.2068	2.82716	0.69388	15.0442	3.41156	1.17128	29.796	6.45088	0.752551	16.0765	3.56888
0.508287	15.7541	3.23204	0.249123	9.5333	2.11228	0.179012	14.4105	2.76852	0.69048	14.9524	3.2449	1.11083	29.3174	6.24433	0.591837	15.2832	3.38776
0.640884	15.884	3.44475	0.22807	9.4807	2.0807	0.25	14.1728	2.70988	0.61905	15.1599	3.31293	0.77834	26.7909	5.42065	0.392857	14.4082	3.01786
0.464088	15.9006	3.27348	0.252632	9.8281	2.14035	0.191358	14.1204	2.73148	0.53741	14.4116	2.96599	0.64987	24.6851	4.81108	0.357143	13.5357	2.84184
0.701657	16.3122	3.57735	0.189474	10.0877	2.12281	0.253086	13.7901	2.75926	0.60204	14.0544	2.92857	0.79345	23.7809	5.00252	0.40051	12.8342	2.6199
0.839779	16.5193	3.79558	0.280702	10.4175	2.18246	0.16358	13.7099	2.74383	0.5068	14.1565	2.87075	0.75315	22.6977	4.81612	0.339286	12.3061	2.58418
0.975138	16.4641	3.89779	0.357895	11.6947	2.48772	0.188272	13.2562	2.66975	0.53061	14.051	2.96599	0.60705	21.2771	4.45592	0.308673	12.4617	2.57143
0.850829	16.3453	3.75967	0.336842	12.2842	2.58246	0.200617	13.1728	2.6142	0.7449	14.5986	3.2449	0.85894	20.4383	4.43829	0.372449	12.7398	2.7602
0.624309	15.3177	3.30111	0.305263	13.0772	2.68772	0.166667	13.0648	2.68519	0.77891	13.9286	3.21088	0.77078	17.9773	3.92443	0.469388	13.148	2.92092
0.546961	14.9392	3.06354	0.368421	13.6842	2.84211	0.148148	13.0833	2.65741	0.56122	12.8878	2.72449	0.29219	15.9773	2.99748	0.494898	13.1684	2.96684
0.505525	14.9199	3.12983	0.319298	14.3509	2.93684	0.185185	12.6698	2.64815	0.44898	12	2.4932	0.43577	15.8237	3.15869	0.423469	13.0816	2.91582
0.585635	15.5663	3.33425	0.305263	14.8	3.05614	0.169753	12.6481	2.58642	0.46599	12.0136	2.47959	0.48615	16.4106	3.34509	0.446429	12.7806	2.80357
0.662983	15.8149	3.5221	0.466667	15.9018	3.40351	0.194444	12.3086	2.58642	0.48299	12.0612	2.56122	0.41562	16.2469	3.29471	0.482143	12.5357	2.68622
0.748619	15.9392	3.63536	0.487719	16.7158	3.62456	0.179012	12.2438	2.5	0.5034	13.0238	2.71088	0.61209	17.9673	3.84383	0.436224	11.7219	2.50255
0.853591	16.5829	3.92818	0.421053	17.1018	3.62456	0.209877	11.8457	2.40741	0.46599	13.466	2.87075	0.9194	20.5819	4.63728	0.415816	11.3265	2.40051
0.599447	16.2348	3.5442	0.652632	16.4737	3.57193	0.17284	11.6944	2.31173	0.70068	14.1803	3.21088	0.73804	21.2544	4.53149	0.44898	10.8316	2.3648
0.552486	15.1298	3.24033	0.421053	15.3263	3.04561	0.203704	11.3395	2.36111	0.69388	14.7143	3.32313	0.56423	20.7305	4.267	0.34949	10.5153	2.19898
0.660221	15.3812	3.37017	0.45614	15.5789	3.14386	0.17284	11.2006	2.27778	0.59184	15.0442	3.30952	0.60705	21.3526	4.28967	0.272959	10.3367	2.18367
0.638122	15.0055	3.21547	0.592982	16.786	3.56491	0.166667	10.929	2.23148	0.96599	15.8129	3.7551	0.77078	21.8867	4.65239	0.280612	10.5051	2.20918
0.657459	14.9309	3.21823	0.733333	17.4807	4.08772	0.151235	10.7222	2.18827	0.55102	14.5034	3.05442	0.65743	21.1562	4.44081	0.262755	10.4056	2.27806
0.651934	14.8729	3.35359	0.396491	15.9368	3.30877	0.212963	10.6111	2.19444	0.40816	13.3605	2.66667	0.60202	19.7783	4.16121	0.283163	10.7347	2.30612
0.759669	15.2155	3.48895	0.37193	15.5263	3.18246	0.179012	10.7438	2.20062	0.58503	13.6259	2.84354	0.50378	19.6322	4.00504	0.313776	11.4107	2.45663
0.798343	15.4309	3.59392	0.414035	15.8807	3.29474	0.188272	10.6204	2.17593	0.71429	13.7177	3.02041	0.40554	19.7355	3.92695	0.278061	11.8393	2.46939
0.60221	15.2873	3.35635	0.515789	15.7544	3.19649	0.138889	10.7377	2.13272	0.72109	13.6803	3.08503	0.92191	21.7456	4.83123	0.443878	12.4337	2.79082
0.588398	15.1022	3.30387	0.445614	16.207	3.22456	0.148148	10.8889	2.25309	0.62925	13.3912	3.0034	0.77834	21.995	4.72292	0.579082	13.273	3.02551
0.690608	15.6188	3.48066	0.557895	17.6491	3.74386	0.12963	10.8704	2.21914	0.65646	13.8265	3.16327	0.69773	22.6272	4.67003	0.484694	13.5791	3.06122
0.654696	15.2818	3.36464	0.480702	18.5754	3.86667	0.16358	10.6389	2.26852	0.45918	13.4932	2.96939	0.74811	22.34	4.73552	0.397959	14.0179	3.07398
0.475138	15.4227	3.19613	0.617544	19.7474	4.3193	0.126543	10.5	2.2037	0.47279	13.4116	2.93878	0.69773	22.461	4.74811	0.295918	14.199	3.06378
0.69337	16.1851	3.64088	0.45614	19.0105	3.92982	0.145062	10.0216	2.11111	0.48299	13.2381	2.84014	0.63224	21.8111	4.56927	0.364796	14.2832	3.01531
0.726519	16.7182	3.74862	0.54386	18.607	3.89825	0.098765	9.6975	1.95062	0.94558	15.0612	3.60544	0.65491	22.1612	4.57179	0.466837	14.7245	3.25255
0.743094	16.9061	3.61326	0.505263	18.5298	3.90877	0.070988	9.2037	1.89506	0.90816	15.1327	3.58844	0.80101	22.0554	4.69521	0.410714	14.4719	3.05867
0.569061	17.2348	3.52762	0.585965	17.9614	3.92632	0.092593	8.9846	1.80247	0.80612	14.8299	3.40136	0.70529	21.6801	4.4937	0.466837	14.1709	3.06888
0.842541	17.8923	4.11602	0.515789	17.1228	3.56491	0.092593	8.5648	1.65432	0.71429	14.3163	3.17347	0.71788	21.4207	4.4937	0.543367	14.0128	2.91327
0.848066	18.1685	4.09668	0.42807	16.3368	3.30175	0.083333	8.5556	1.56173	0.41837	13.4796	2.82653	0.54156	21.4736	4.32997	0.55102	14.0587	2.97959
0.801105	17.5055	3.88398	0.375439	16.5789	3.32281	0.083333	8.5	1.58642	0.5	13.051	2.90476	0.57935	21.6448	4.4005	0.630102	14.8393	3.2398
0.640884	17.0083	3.51381	0.642105	18.0421	3.94386	0.08642	8.6883	1.63272	0.63946	12.8265	2.94558	0.77582	22.471	4.82368	0.767857	15.5128	3.58673
0.79558	17.1685	3.85083	0.554386	18.1895	3.87018	0.12037	8.6944	1.69444	0.48639	12.1565	2.71088	0.78338	21.7305	4.56675	0.714286	15.1301	3.42092
0.81768	16.7072	3.6547	0.677193	18.2281	4.00351	0.135802	9.1142	1.81173	0.52041	12.7857	2.88776	0.69018	21.5214	4.39043	0.487245	14.0765	3.09949
0.687845	16.5055	3.69613	0.361403	17.1965	3.43509	0.135802	9.2531	1.83333	0.52041	13.0068	2.85374	0.67758	21.6725	4.42065	0.306122	13.2245	2.73214
0.679558	16.5856	3.67403	0.37193	16.7789	3.45965	0.151235	9.5648	1.89198	0.60204	13.1156	2.85034	0.77078	21.6675	4.47355	0.311224	12.648	2.60969
0.69337	16.4669	3.69889	0.438596	16.0351	3.30175	0.151235	9.9444	2.02161	0.54762	12.8776	2.73129	0.87406	21.8136	4.85642	0.34949	12.4643	2.55867
0.649171	16.4917	3.60773	0.470175	15.5544	3.23509	0.138889	10.2963	2.04012	0.76871	13.8639	3.08163	0.56675	20.2997	4.21662	0.331633	12.125	2.57143
0.665746	16.4503	3.75138	0.4	15.2211	3.09474	0.145062	10.4198	2.06481	0.46599	13.5646	2.89116	0.48866	18.262	3.59194	0.410714	12.1429	2.66327
0.516575	16.1464	3.41989	0.414035	15.2526	3.16842	0.111111	10.5679	2.07099	0.45238	13.8469	2.93197	0.53652	17.9748	3.56423	0.428571	11.8546	2.65561
0.574586	16.1934	3.50552	0.761404	16.3509	3.65965	0.154321	10.6111	2.1142	0.34354	14.1905	2.76531	0.46348	17.6348	3.5063	0.334184	11.4184	2.39796
0.69337	16.8867	3.66022	0.470175	15.2	3.18947	0.114198	10.7315	2.12963	0.64966	16.0646	3.58163	0.50126	17.9219	3.67003	0.34949	11.3087	2.45663
0.770718	17.6298	3.8232	0.315789	14.8596	3.02807	0.111111	10.5247	2.04938	0.97959	16.5612	3.9898	0.76574	18.3804	4.15365	0.316327	11.1531	2.37245
0.59116	17.7486	3.5	0.529825	15.4386	3.4807	0.108025	10.3117	1.9784	0.90476	16.3061	3.77211	0.47607	17.2141	3.52393	0.293367	10.6913	2.16327
0.770718	18.3204	4.02486	0.473684	15.1649	3.24912	0.114198	10.3796	2.09568	0.58844	15.4626	3.2483	0.45844	16.6348	3.35264	0.262755	10.574	2.1301
1.11602	19.442	4.64088	0.484211	14.9018	3.19298	0.092593	10.4414	2.07716	0.72789	16.4354	3.55442	0.52897	17.738	3.68766	0.34949	10.7704	2.26786
1.00276	19.3315	4.71547	0.414035	14.2526	2.94035	0.145062	10.392	2.16975	0.84354	16.983	3.77891	0.67003	18.7985	4.0932	0.382653	11.1327	2.37245
0.792818	18.7403	4.29282	0.547368	14.9053	3.2386	0.169753	10.5278	2.15432	0.72109	17.2143	3.64966	0.57179	19.2796	4.16121	0.346939	11.2959	2.48214
0.662983	17.6077	3.86464	0.4	14.1579	2.89123	0.212963	10.5185	2.19444	0.61565	17.2347	3.51701	0.5995	18.9673	4.06801	0.420918	11.6658	2.58673
0.585635	16.826	3.48895	0.466667	14.6737	3.03158	0.166667	10.5525	2.11111	0.85714	18.1769	3.92857	0.58186	18.2166	3.72292	0.329082	11.8189	2.58418
0.674033	16.3508	3.51381	0.487719	14.8842	3.12982	0.117284	10.8364	2.1358	1.09864	18.6837	4.40136	0.51889	17.4987	3.534	0.25	12.2117	2.56888
0.748619	16.5801	3.6768	0.484211	14.3193	3.10175	0.08642	11.0401	2.16358	0.69048	17.5884	3.67007	0.65743	17.5264	3.56171	0.303571	12.3827	2.66582
0.726519	16.1354	3.60773	0.547368	14.1789	3.02807	0.111111	11.3333	2.25926	0.79592	17.1463	3.71429	0.5995	18.2368	3.80605	0.326531	12.4923	2.62755
0.654696	15.5663	3.35635	0.515789	13.0561	2.86316	0.092593	11.4691	2.26852	0.90476	16.9252	3.68367	0.55164	19.4005	4.0403	0.329082	12.8291	2.65816
0.732044	15.3204	3.5	0.273684	11.8105	2.48772	0.132716	11.3796	2.33025	0.52041	15.5204	3.21429	0.60453	20.3678	4.38035	0.321429	13.3546	2.69898
0.527624	14.8895	3.14365	0.280702	11.1228	2.41754	0.154321	11.2037	2.27778	0.77211	16.5714	3.59864	0.55668	20.2922	4.17128	0.344388	14.1709	2.92092
0.469613	14.2762	3.06906	0.421053	10.8421	2.46316	0.20679	10.7037	2.23457	0.7381	17.432	3.61224	0.61461	21.1058	4.46348	0.466837	15.2015	3.30867
0.522099	14.6602	3.19337	0.192982	9.6281	2.07719	0.145062	10.3796	2.16975	0.7415	18.1054	3.71088	0.56927	21.4408	4.37028	0.586735	16.0357	3.72449
0.599447	15.3564	3.46409	0.182456	9.407	1.97895	0.188272	9.8549	2.02161	0.98639	18.7721	4.20068	0.5466	20.9748	4.16625	0.528061	16.2577	3.70663
0.558011	15.7873	3.51381	0.242105	9.5018	2.0807	0.157407	9.7469	1.97222	0.96599	18.4898	4.04762	0.87406	21.7254	4.66247	0.5	15.8316	3.60204
0.748619	15.6906	3.68232	0.277193	10.2877	2.22807	0.108025	9.7809	1.98148	0.66327	17.3435	3.63605	0.86902	21.8237	4.5995	0.303571	14.6684	3.07908
0.660221	15.1685	3.4337	0.487719	10.8526	2.54737	0.098765	9.9043	1.95679	0.64966	17.3469	3.65986	0.54156	21.466	4.28463	0.257653	13.6046	2.73469
0.447514	14.2707	3.0884	0.280702	9.9754	2.23509	0.151235	10.0401	1.99383	0.87755	17.2585	3.90136	0.62217	21.6096	4.3602	0.206633	13.1913	2.69388
0.439227	14.1326	2.93923	0.291228	9.4351	2.07719	0.151235	10.2994	2.01852	0.7483	16.9082	3.64626	0.69773	21.5239	4.48867	0.204082	13.2857	2.83929
0.477901	14.1354	3.03867	0.273684	9.2	2.01754	0.160494	10.5	2.09877	0.69048	16.5782	3.60204	0.79345	21.6045	4.67254	0.290816	14.0918	3.09949
0.522099	13.8978	2.93923	0.277193	9.0702	2.00351	0.135802	10.8981	2.16049	0.71769	16.7857	3.72109	0.6801	20.8942	4.5063	0.283163	15.1224	3.28827
0.552486	13.9365	3.07459	0.214035	9.0351	1.95789	0.141975	11.2315	2.30556	0.76871	16.1769	3.70748	0.65743	20.3073	4.3073	0.270408	16.3112	3.35714
0.538674	13.7901	2.97238	0.354386	9.4	2.14386	0.157407	11.5093	2.29012	0.44898	14.7007	3.09524	0.43829	19.9521	4.12594	0.372449	18.0026	3.73469
0.649171	13.2707	3.06906	0.329825	9.5684	2.11579	0.166667	11.963	2.43827	0.53061	14.0442	3.07483	0.78841	20.1008	4.3728	0.627551	20.0051	4.32143
0.535912	13.0414	2.91713	0.214035	9.4632	2.11579	0.123457	12.1389	2.39815	0.33333	12.8265	2.64966	0.48615	18.8841	3.79597	0.82398	21.2219	4.875
0.51105	12.5663	2.85359	0.207018	9.6175	2.06667	0.166667	12.3272	2.47531	0.42517	12.4286	2.69048	0.47607	17.2544	3.49622	0.471939	20.7474	4.44388
0.522099	12.6105	2.81768	0.280702	10.7053	2.34737	0.169753	12.4228	2.49691	0.73469	13.2381	3.05102	0.49118	16.801	3.42569	0.44898	20.4337	4.40051
0.450276	12.7873	2.89779	0.477193	11.8737	2.75439	0.185185	12.3827	2.54012	0.72449	14.0952	3.20408	0.55416	16.7557	3.6398	0.47449	20.2372	4.33929
0.588398	13.0552	2.95304	0.536842	12.6035	2.90877	0.197531	12.3611	2.50309	0.79592	14.6701	3.31293	0.50126	17.194	3.61713	0.494898	19.5842	4.18367
0.687845	13.5497	3.09669	0.270175	11.8632	2.49474	0.219136	12.108	2.46914	0.59864	14.1361	3.02041	0.77582	18.199	4.13854	0.298469	18.6862	3.77296
0.5	13.6851	2.93646	0.54386	12.9825	2.95789	0.194444	12.1142	2.40741	0.62245	13.9626	2.89116	0.5466	17.1713	3.60453	0.364796	18.1378	3.73214
0.447514	13.5	2.92818	0.357895	11.9404	2.61754	0.17284	12.4043	2.48765	0.64626	13.881	2.96599	0.46348	15.9018	3.29723	0.579082	18.4949	3.96939
0.453039	14.1961	2.94751	0.315789	10.8947	2.39298	0.135802	12.466	2.3858	0.81293	14.4626	3.21088	0.43577	15.1965	3.00756	0.622449	18.5765	4.1301
0.651934	15.0552	3.30939	0.301754	10.1719	2.20702	0.12963	12.3302	2.47531	0.84694	14.2653	3.29252	0.44332	14.3703	2.9068	0.510204	18.6913	4.01275
0.687845	15.7155	3.45856	0.259649	10.4421	2.32982	0.154321	12.3827	2.48765	0.87075	13.9184	3.16667	0.5869	14.8715	3.10831	0.520408	19.0867	4.125
0.657459	15.8315	3.4779	0.326316	10.8842	2.39298	0.200617	12.1574	2.48148	0.94218	13.2925	3.10204	0.56171	14.9068	3.31234	0.5	19.2092	4.10969
0.767956	16.2541	3.59669	0.340351	11.5719	2.54737	0.188272	12.037	2.38272	0.54082	12.7381	2.71088	0.69018	15.3199	3.58942	0.487245	18.8673	4.06888
0.78453	15.9972	3.53867	0.473684	12.4035	2.76491	0.166667	11.5031	2.28086	0.46259	12.6224	2.80612	0.48615	14.5642	3.29471	0.479592	18.5969	3.98469
0.737569	16.4392	3.69337	0.631579	13.4912	3.13684	0.166667	11.1975	2.19136	0.35714	12.4932	2.68367	0.39547	13.2695	2.89924	0.512755	17.6607	3.90561
0.712707	15.7486	3.64917	0.4	13.8982	2.98246	0.160494	10.7593	2.17593	0.34694	12.1735	2.62245	0.2267	11.6625	2.42066	0.471939	17.0026	3.73724
0.571823	14.7983	3.19613	0.445614	13.8386	2.92281	0.194444	10.5093	2.10802	0.69388	12.9694	3.05442	0.24685	12.3098	2.4937	0.34949	15.8316	3.41327
0.604972	13.7459	3.02762	0.515789	15.3298	3.34035	0.194444	9.9938	1.94753	0.4966	12.4524	2.80272	0.41814	14.8237	3.09572	0.288265	15.5944	3.31378
0.472376	13.0497	2.72376	0.533333	16.6842	3.67018	0.169753	9.713	1.87346	0.70408	12.6088	2.96258	0.73048	18.3149	3.96977	0.362245	16.0255	3.55612
0.566298	12.4061	2.69889	0.554386	16.5368	3.54737	0.157407	9.3735	1.91049	0.87075	13.0034	3.2585	0.65491	20.6146	4.4131	0.456633	16.6582	3.67092
0.687845	12.5138	2.76796	0.575439	16.7544	3.61053	0.117284	9.2809	1.8179	0.39796	11.4014	2.39456	1.01763	23.1486	5.11839	0.5	17.3878	3.7551
0.563536	12.6409	2.75967	0.424561	15.4877	3.13333	0.132716	9.1944	1.88889	0.31293	10.6905	2.17687	0.87909	23.5668	5.12091	0.397959	18.2398	3.82908
0.494475	12.9862	2.79006	0.501754	14.3544	3.00702	0.138889	9.2716	1.87037	0.43878	11.2687	2.44898	0.63728	22.4685	4.42569	0.533163	18.977	4.11735
0.563536	12.8481	2.89227	0.512281	14.1614	3	0.135802	8.8148	1.84568	0.53061	11.517	2.62245	0.63728	22.5617	4.50378	0.594388	19.7526	4.31888
0.497238	13.0249	2.82597	0.533333	13.7404	2.98597	0.101852	8.7284	1.75617	0.4966	11.449	2.53742	0.81108	23.3073	4.95214	0.548469	19.5842	4.22449
0.574586	13.1878	2.91713	0.378947	13.4491	2.8386	0.108025	8.3056	1.67593	0.4966	11.6463	2.54422	0.69018	21.9723	4.65239	0.484694	19.824	4.20153
0.527624	13.395	2.82873	0.326316	14.2877	2.97895	0.104938	8.0586	1.56173	0.64626	12.6803	2.90816	0.63476	20.5441	4.28212	0.505102	19.8699	4.26531
0.464088	13.511	2.87569	0.470175	15.407	3.29474	0.132716	7.5648	1.54938	0.42177	11.7585	2.52381	0.6927	18.9622	4.0403	0.55102	20.0179	4.34694
0.549724	14.3315	3.04144	0.414035	16.1684	3.45263	0.089506	7.2593	1.45062	0.46599	11.5816	2.55442	0.45844	17.0252	3.40806	0.538265	20.0944	4.43622
0.745856	15.047	3.35635	0.392982	16.407	3.50877	0.101852	6.7037	1.30864	0.43197	10.6871	2.36735	0.53652	16.1889	3.37783	0.471939	19.9311	4.32908
0.563536	15.5221	3.32597	0.554386	16.2035	3.54386	0.083333	6.537	1.30247	0.37075	10.2483	2.20408	0.52645	15.466	3.24685	0.507653	19.398	4.22959
0.60221	15.8564	3.46409	0.635088	16.8596	3.76491	0.070988	6.1389	1.23457	0.33333	9.6122	2.09184	0.60202	16.0277	3.4131	0.477041	18.7168	3.90816
0.696133	15.8674	3.4116	0.614035	16.1509	3.55088	0.052469	6.0401	1.17593	0.35374	9.2279	2.05782	0.39547	16.0227	3.16625	0.47449	18.2985	3.80612
0.718232	15.489	3.40055	0.389474	15.3544	3.18596	0.055556	5.9506	1.17901	0.34354	9.1565	2.07823	0.57935	17.2091	3.66247	0.507653	18.5663	3.99235
0.560773	15.1657	3.15746	0.364912	14.8246	3.0386	0.040123	5.9537	1.19136	0.63946	9.8163	2.43537	0.54912	18.0151	3.75819	0.515306	18.7398	4.09694
0.599447	14.7238	3.25691	0.438596	14.7298	3.10526	0.046296	5.963	1.21914	0.54422	9.8537	2.31633	0.56675	18.6877	4.02015	0.494898	18.5459	3.99745
0.596685	14.4558	3.20166	0.42807	14.7895	3.15088	0.049383	6.0278	1.25309	0.32313	9.7925	2.12925	0.73804	19.8741	4.33249	0.579082	18.5306	4.04337
0.535912	14.3702	3.22928	0.421053	15.1649	3.2	0.08642	6.0031	1.28395	0.36395	9.3707	2.06463	0.68514	19.0302	3.98992	0.512755	18.398	4.00765
0.447514	14.6188	3.22376	0.515789	14.9895	3.3614	0.074074	6.1451	1.26543	0.2449	9.1497	1.98299	0.62972	18.9446	3.90428	0.464286	17.7908	3.8648
0.508287	14.395	3.19337	0.470175	14.6316	3.11579	0.074074	6.3056	1.29321	0.35034	9.2143	2.11905	0.71788	18.5139	4.00504	0.420918	17.4541	3.77296
0.560773	14.1713	3.03315	0.37193	13.8877	2.95088	0.058642	6.5957	1.28395	0.29932	9.2075	2.12245	0.52645	17.4962	3.59446	0.431122	17.0281	3.60204
0.621547	13.8122	2.96961	0.414035	14.2982	3.06667	0.067901	6.6327	1.32099	0.27551	9.2041	2.05102	0.55164	16.8212	3.57431	0.469388	17.301	3.65051
0.674033	13.9558	3.01934	0.354386	13.1649	2.83509	0.067901	6.7068	1.34877	0.43197	9.9014	2.27211	0.5869	16.466	3.49874	0.479592	17.625	3.82398
0.740331	13.8094	3.12983	0.466667	14.0491	3.1614	0.092593	6.4383	1.29321	0.38435	10.2687	2.37415	0.47103	15.796	3.22922	0.571429	18.2959	3.97704
0.646409	13.3536	2.87293	0.442105	13.6351	3.01403	0.092593	6.4198	1.27778	0.43878	11.1224	2.57823	0.50126	16.8312	3.52393	0.619898	19.426	4.18622
0.5	12.6961	2.75967	0.421053	13.7018	3.02807	0.104938	6.1327	1.23765	0.42857	11.2551	2.4932	0.48615	17.1763	3.53904	0.436224	20.1352	4.20408
0.466851	12.3066	2.62431	0.368421	13.4667	2.9193	0.114198	6.1698	1.22531	0.4966	11.7585	2.63265	0.71033	18.5768	4.00504	0.571429	20.6173	4.5051
0.491713	11.9365	2.61878	0.480702	14.4982	3.21053	0.108025	5.9444	1.20062	0.55442	12.0068	2.65986	0.60957	18.1511	3.73804	0.665816	21.3878	4.66071
0.464088	11.942	2.61602	0.484211	14.9579	3.29825	0.064815	5.8889	1.12037	0.40136	11.881	2.58163	0.4937	18.4861	3.75819	0.688776	21.7015	4.74235
0.519337	11.7845	2.6326	0.45614	15.1825	3.31228	0.070988	5.7747	1.11111	0.54082	12.2891	2.70068	0.5466	18.6927	3.91688	0.630102	21.7959	4.59439
0.51105	11.779	2.51657	0.445614	15.8316	3.40351	0.052469	5.8642	1.13889	0.54762	12.5238	2.66667	0.60957	19.1637	4.04534	0.415816	21.5714	4.43367
0.464088	11.6547	2.48895	0.361403	15.614	3.18596	0.049383	5.8765	1.16049	0.45238	13.085	2.87755	0.83627	19.4635	4.21662	0.494898	21.773	4.50255
0.60221	11.6271	2.60773	0.37193	16.3965	3.49474	0.055556	6.0031	1.13272	0.88776	14.8265	3.56463	0.38791	18.4761	3.63224	0.591837	21.8469	4.69898
0.538674	10.9862	2.59669	0.452632	17.0772	3.65965	0.089506	5.9568	1.21605	0.89456	15.0136	3.65986	0.62217	19.4055	4.14106	0.397959	21.4847	4.45918
0.342541	10.4392	2.3232	0.540351	16.4456	3.6	0.108025	6.1296	1.26852	0.52721	13.5306	3.01361	0.60957	19.6146	4.20151	0.502551	20.9082	4.44643
0.273481	9.9696	2.1105	0.368421	15.4246	3.24211	0.108025	6.1512	1.20679	0.42517	11.8741	2.43537	0.47103	19.4282	4.08816	0.512755	20.9413	4.46684
0.196133	10.0138	2.06077	0.494737	15.0807	3.26316	0.083333	6.3642	1.20679	0.48639	11.7789	2.52041	0.48363	20.0856	4.18136	0.52551	20.6122	4.46173
0.342541	9.9475	2.07182	0.480702	15.0667	3.25263	0.111111	6.5432	1.31481	0.54762	12.4014	2.76871	0.56423	21.0882	4.44584	0.487245	20.3546	4.29082
0.389503	10.3398	2.22099	0.554386	15.0947	3.23509	0.092593	6.8364	1.40432	0.52381	12.3537	2.66327	0.44332	21.6902	4.35264	0.446429	20.2168	4.30357
0.447514	10.721	2.37293	0.403509	14.9053	3.08772	0.138889	6.9321	1.42593	0.53061	12.2007	2.64966	0.63728	22.4307	4.52897	0.59949	20.2781	4.28571
0.466851	10.9862	2.43646	0.414035	14.9158	3.1614	0.101852	7.1883	1.51852	0.40136	12.1088	2.56803	0.85894	23.665	4.95718	0.670918	20.5204	4.44898
0.519337	11.2569	2.64641	0.336842	15.1263	3.09123	0.12037	7.1759	1.51852	0.45918	12.1293	2.63605	0.62217	23.8262	4.88917	0.459184	20.5	4.35204
0.464088	11.5829	2.69337	0.589474	16.5298	3.6386	0.111111	7.4198	1.5463	0.54082	12.085	2.62585	0.733	24.2418	4.98237	0.420918	20.0791	4.20408
0.464088	11.2597	2.6326	0.729825	17.5088	3.94737	0.123457	7.5525	1.56173	0.52041	11.7925	2.59184	0.69521	23.869	4.96222	0.403061	20.2321	4.18112
0.381215	10.942	2.42818	0.505263	16.9228	3.66316	0.092593	7.6204	1.56173	0.37415	11.3707	2.39456	0.61965	23.3577	4.72292	0.558673	20.7653	4.54082
0.411602	10.616	2.37293	0.368421	16.8877	3.43509	0.111111	7.5741	1.52778	0.43537	10.8673	2.36735	0.55164	22.4408	4.53904	0.530612	21.6148	4.67857
0.428177	10.6326	2.29834	0.407018	17.2456	3.64211	0.101852	7.7099	1.59568	0.5	11.0068	2.48639	0.66247	22.5441	4.63476	0.545918	22.176	4.8699
0.447514	10.6077	2.36464	0.666667	17.4526	3.78596	0.151235	7.6389	1.6142	0.47619	10.3605	2.42177	0.70529	22.0151	4.62217	0.653061	22.977	5.01786
0.632597	11.0718	2.58287	0.589474	16.4526	3.50526	0.138889	7.7562	1.65432	0.35714	10.2007	2.23469	0.63224	21.8388	4.45088	0.57398	22.8367	4.77551
0.599447	11.2652	2.66575	0.614035	15.6912	3.35789	0.117284	7.5802	1.58333	0.33333	10.1701	2.20408	0.70781	21.8942	4.57935	0.586735	23.2321	4.78571
0.483425	11.0249	2.50829	0.392982	14.2807	2.94035	0.098765	7.5154	1.57099	0.33673	10.6293	2.27891	0.70781	21.6474	4.42065	0.612245	23.2117	4.89796
0.345304	10.2652	2.21271	0.414035	15.0596	3.18947	0.080247	7.2901	1.50617	0.67687	11.3673	2.7449	0.58438	20.796	4.20403	0.604592	23.2347	4.94133
0.298343	9.5718	1.92541	0.522807	14.9439	3.17193	0.055556	7.3272	1.50926	0.48639	10.6395	2.46599	0.65239	20.461	4.22922	0.630102	22.949	4.93112
0.267956	8.7818	1.73204	0.484211	15.2456	3.28772	0.095679	7.1327	1.48457	0.28912	10.0612	2.17687	0.75315	20.5567	4.46096	0.619898	22.7781	4.94388
0.237569	8.7238	1.68785	0.585965	15.1228	3.29825	0.08642	7.1698	1.48457	0.42177	10.3537	2.34014	0.9194	21.063	4.71537	0.548469	22.3571	4.83418
0.359116	8.9586	1.91989	0.501754	14.8351	3.16842	0.104938	7.0802	1.50926	0.5034	10.2619	2.32993	0.64736	19.3577	4.15869	0.558673	21.7704	4.59184
0.535912	9.3729	2.09116	0.512281	14.5193	3.10175	0.083333	7.287	1.53704	0.29932	9.4286	2.05442	0.58438	18.3703	3.75063	0.625	22.1964	4.73725
0.441989	9.0055	2.01934	0.449123	14.7123	3.08772	0.126543	7.5926	1.65741	0.38776	9.0476	2.03061	0.51637	16.8816	3.48615	0.553571	22.3265	4.75
0.273481	9.0083	1.91713	0.540351	15.5825	3.34035	0.108025	8.0432	1.69444	0.29252	8.8299	1.93197	0.78338	16.4408	3.63476	0.502551	21.4209	4.56122
0.30663	9.2265	2.02486	0.438596	15.8807	3.29474	0.148148	8.3796	1.78395	0.34014	8.9252	1.95238	0.56927	14.8665	3.20907	0.489796	20.949	4.45663
0.298343	9.4061	2.04696	0.729825	16.6982	3.66667	0.157407	9.0216	1.92593	0.36735	9.6054	2.19048	0.41058	13.9798	2.84887	0.482143	20.199	4.34949
0.353591	9.4392	2.07182	0.582456	16.3544	3.47368	0.194444	9.3241	1.99691	0.40476	10.0476	2.29932	0.59698	14.3829	3.15113	0.443878	19.6862	4.16837
0.444751	10.0138	2.27624	0.564912	15.8526	3.3614	0.12963	9.6327	1.98765	0.39116	10.034	2.22109	0.54408	14.4786	3.08816	0.459184	19.4337	4.13265
0.422652	10.2293	2.33149	0.42807	15.5368	3.10877	0.123457	9.784	2.09568	0.5068	10.5034	2.38435	0.4937	14.3778	3.06297	0.607143	19.7959	4.2398
0.593923	10.5	2.40608	0.484211	16.0842	3.34035	0.126543	10.0247	2.14506	0.2517	10.2143	2.08163	0.3602	13.3879	2.69521	0.545918	19.7474	4.16582
0.439227	10.5994	2.33978	0.37193	15.8	3.16842	0.154321	10.0093	2.1358	0.38776	10.5102	2.31973	0.34761	13.0378	2.72796	0.479592	20.023	4.14031
0.281768	10.5801	2.16575	0.526316	15.807	3.36491	0.169753	10	2.08025	0.57483	11.5068	2.63605	0.57935	13.6448	3.01511	0.545918	20.5332	4.34439
0.339779	10.3757	2.22652	0.442105	15.2772	3.17193	0.231481	9.9167	2.19753	0.42857	11.2517	2.43537	0.31738	12.6751	2.59446	0.576531	21.3954	4.55867
0.348066	10.4917	2.25691	0.498246	14.8246	3.21404	0.160494	9.858	2.08642	0.44218	11.5884	2.46939	0.46348	13.8489	2.88665	0.561224	22.1862	4.70408
0.439227	10.1326	2.30939	0.45614	14.6667	3.11228	0.141975	9.6821	2.03704	0.40816	12.4388	2.61905	0.48615	14.5315	3.12343	0.553571	22.9286	4.87245
0.370166	9.884	2.16298	0.392982	14.6561	3.1193	0.135802	9.8333	2.03086	0.53061	13.4014	2.88095	0.44081	14.8539	3.11587	0.535714	23.8418	5.20918
0.378453	9.5	2.11326	0.473684	15.6667	3.35088	0.16358	9.821	2.11728	0.62585	14.6463	3.15646	0.61713	15.6045	3.47355	0.875	24.9031	5.57143
0.433702	9.5884	2.1326	0.698246	15.7789	3.52281	0.138889	9.9938	2.09259	0.59184	15.4898	3.23469	0.4005	15.0882	3.10831	0.882653	25.6199	5.65816
0.516575	9.6492	2.18785	0.529825	15.5719	3.32281	0.157407	10.0556	2.1821	0.69048	16.0544	3.42517	0.43829	14.6927	3.0529	0.528061	26.0536	5.47959
0.383978	9.8729	2.11326	0.491228	15.5509	3.33684	0.175926	10.321	2.23148	0.84014	17.0408	3.68367	0.47607	14.8514	3.03526	0.589286	26.0918	5.52806
0.403315	9.8564	2.11326	0.396491	14.8982	3.05965	0.135802	10.321	2.21605	0.64966	17.0952	3.51361	0.53149	15.0453	3.18388	0.686224	26.5791	5.74235
0.41989	10.0359	2.11878	0.470175	14.8105	3.17895	0.148148	10.6574	2.26852	0.62245	17.6565	3.66327	0.55668	16.0403	3.39798	0.668367	26.7526	5.79592
0.367403	9.7514	2.07459	0.435088	14.4105	3.00702	0.212963	10.9198	2.3179	0.64286	18.1327	3.7449	0.55164	16.5441	3.34005	0.632653	26.7168	5.72449
0.461326	10.3177	2.24309	0.484211	14.9368	3.25965	0.237654	11.3333	2.41975	0.72789	19.2415	4.02721	0.50882	17.9043	3.57179	0.693878	26.2602	5.69388
0.422652	10.2127	2.21547	0.435088	14.4175	3.09123	0.262346	11.6019	2.55247	0.91497	20.7755	4.41497	0.60202	18.4081	3.83123	0.701531	26.0918	5.6148
0.279006	10.1575	2.04972	0.529825	15.393	3.40351	0.274691	11.9537	2.59877	0.68707	20.7789	4.11905	0.46348	18.6499	3.66751	0.543367	25.6224	5.44388
0.466851	11.2238	2.3895	0.385965	15.2912	3.13684	0.197531	11.8951	2.50617	1.01361	20.7347	4.48299	0.82116	20.7909	4.45592	0.469388	26.0306	5.46173
0.395028	11.7762	2.43923	0.582456	15.1614	3.28421	0.209877	11.7191	2.45679	1.12245	20.4014	4.53061	0.79849	21.7456	4.49874	0.589286	26.9821	5.82653
0.552486	12.2182	2.71823	0.501754	14.4842	3.08772	0.160494	11.0741	2.35494	0.78231	18.7075	4.0034	0.60705	22.4736	4.47103	0.665816	28.3699	6.00765
0.522099	12.4503	2.65746	0.414035	14.6105	3.20351	0.123457	10.6605	2.19753	0.77211	18.0442	3.7517	0.84635	24.5088	5.16877	0.729592	30.0153	6.39286
0.616022	12.8177	2.80663	0.221053	13.5368	2.83158	0.074074	10.1975	2.01543	0.62925	16.966	3.45238	0.56171	25.5038	5.03778	0.862245	32.0842	6.8648
0.555249	13.2873	2.83702	0.642105	14.3649	3.41053	0.089506	9.8549	1.92593	0.58844	16.3639	3.2585	1.20907	28.131	6.11083	0.969388	33.6071	7.25765
0.635359	13.5912	3.09945	0.491228	14.014	3.07719	0.095679	9.3395	1.93519	0.52381	15.9592	3.31973	0.97733	28.7028	6.24685	0.897959	33.7347	7.03827
0.809392	14.0773	3.3232	0.526316	14.7053	3.21754	0.095679	9.0062	1.79938	0.5068	15.6429	3.2483	0.90428	28.4912	5.733	0.910714	34.0408	7.34439
0.685083	13.5939	3.10221	0.431579	14.7474	3.10175	0.12037	8.2623	1.74691	0.53741	14.4456	3.04422	1.02519	28.5844	5.99244	0.645408	33.6276	6.99235
0.353591	12.5276	2.53039	0.284211	14.0526	2.80351	0.138889	8.071	1.66667	0.42857	13.5	2.70068	1.06549	28.9244	5.91436	0.762755	33.2296	7.00765
0.320442	11.9282	2.41436	0.519298	15.6667	3.32632	0.160494	7.4444	1.5463	0.5102	12.3844	2.70408	0.68262	28.1486	5.12846	0.971939	33.5179	7.23469
0.375691	11.9779	2.45304	0.494737	16.2	3.49825	0.117284	7.3827	1.51543	0.58844	12.0714	2.70748	2.16373	31.5668	7.51637	0.933673	33.1046	7.2449
0.475138	11.9116	2.60773	0.508772	16.986	3.61404	0.108025	6.9198	1.41358	0.36395	10.8333	2.37415	1.58438	30.3249	7.02771	0.711735	32.398	6.7449
0.417127	11.8287	2.51381	0.442105	16.7789	3.58947	0.074074	6.787	1.33025	0.46599	10.4014	2.32993	1.1864	27.8086	5.90932	0.647959	31.8648	6.6352
0.541436	12.0967	2.76519	0.561404	16.6807	3.5614	0.055556	6.6975	1.41975	0.32993	9.7721	2.13265	0.80856	24.0252	4.96474	0.670918	31.7219	6.60204
0.709945	12.7293	3.03039	0.603509	16.5263	3.58246	0.064815	6.8056	1.38889	0.32653	9.7483	2.18027	0.70529	22.1335	4.60957	0.714286	31.8393	6.81378
0.649171	12.7238	2.9558	0.470175	17.0526	3.63509	0.080247	6.8117	1.40741	0.41837	9.4762	2.19388	0.81108	20.529	4.57683	0.72449	32.074	6.93367
0.461326	12.3978	2.62431	0.414035	16.6246	3.59298	0.092593	6.8858	1.44753	0.30952	8.8503	1.9898	0.60202	18.4534	3.85139	0.783163	31.4541	6.79592
0.530387	11.6851	2.5663	0.34386	15.7333	3.2386	0.095679	6.6636	1.35802	0.29932	8.5	1.89796	0.69018	18.8237	3.94458	0.691327	30.7092	6.41071
0.472376	11.2652	2.3453	0.340351	15.2596	3.24561	0.083333	6.6914	1.3179	0.29252	8.5408	1.93537	0.60957	18.4761	3.58942	0.711735	30.2806	6.40051
0.38674	10.5746	2.22099	0.336842	15.5088	3.21404	0.074074	6.642	1.35494	0.31973	8.2551	1.93197	0.6801	19.1537	3.88413	0.563776	29.8316	6.27806
0.428177	10.8785	2.29558	0.480702	15.7544	3.37895	0.074074	6.6728	1.33951	0.32653	8.1429	1.85034	0.92443	19.5844	4.28212	0.59949	29.1071	6.16071
0.39779	10.9033	2.40055	0.536842	16.3018	3.48421	0.080247	6.6543	1.32099				0.5869	18.2872	3.83627	0.714286	28.9898	6.20153
0.546961	11.1851	2.59669				0.07716	6.7284	1.32099				0.52645	18.1159	3.6398	0.635204	28.5153	6.21429
0.662983	11.7459	2.78453				0.07716	6.9136	1.3642				0.85139	18.6045	4.12343	0.456633	27.9643	5.8801
0.555249	11.9088	2.73757				0.055556	7.2377	1.39815				0.71537	18.0453	3.81612	0.540816	27.6071	5.87245
0.604972	12.1878	2.8674				0.07716	7.5309	1.5216				0.5466	17.3451	3.6927	0.586735	27.9719	5.90561
0.533149	12.116	2.76796				0.083333	7.9815	1.65741				0.46851	17.5416	3.56423	0.617347	28.2347	5.96939
0.444751	11.5083	2.56354				0.151235	8.3086	1.77469				0.59194	17.8136	3.76826	0.609694	29.2474	6.14031
0.350829	11.3398	2.5221				0.148148	8.5463	1.80556				0.68514	18.5693	3.9068	0.673469	30.4923	6.54082
0.411602	11.2514	2.54144										0.87406	20.3325	4.68262	0.678571	31.6582	6.62245
0.475138	11.4862	2.58564										0.57683	20.2141	4.26952	0.956633	33.2117	7.14796
0.411602	11.6436	2.57459										0.67506	19.8589	4.06801	0.793367	34.0128	7.16327
0.414365	12.1243	2.60497										0.58186	20.1662	4.01511	0.890306	34.2781	7.27041
0.411602	11.4751	2.62155										0.98741	21.7154	4.7733	0.668367	34.1097	6.97704
0.668508	11.5691	2.79834										0.6272	21.5668	4.4131	0.614796	33.6378	6.83163
0.718232	11.1575	2.80387										0.70781	22.1436	4.61713	0.642857	33.926	7.00765
0.436464	10.1243	2.25138										0.62469	21.7582	4.32242	0.663265	34.1888	7.34949
0.339779	9.6989	2.01657										0.62972	21.8086	4.42065	0.869898	33.9311	7.40561
0.395028	10.1326	2.14917										0.62972	22.0529	4.48111	0.826531	32.7245	7.08163
0.527624	10.2155	2.26243										0.63728	22.728	4.81108	0.507653	31.2602	6.37245
0.571823	10.6575	2.35083										0.92947	23.6952	5.08564	0.443878	29.9974	6.07398
0.643646	10.8343	2.45304										1.10327	24.7834	5.28212	0.602041	29.8878	6.2551
0.712707	11.0967	2.55249										0.91436	24.6902	5.21411	0.711735	29.2296	6.375
0.533149	10.5746	2.37845										0.76322	22.4962	4.66247	0.637755	28.3444	6.09694
0.406077	10.3729	2.24586										0.65743	20.8489	4.16877	0.69898	27.9184	6.14541
0.383978	10.3729	2.33149										0.77078	19.5315	4.11587	0.734694	27.6454	6.04337
0.535912	10.453	2.4116										0.43073	17.7003	3.43829	0.706633	26.9949	5.80357
0.483425	10.1657	2.28453										0.58186	17.2091	3.64987	0.55102	26.5153	5.55357
0.403315	10.4945	2.30939										0.55164	16.8212	3.45844	0.535714	25.8699	5.38775
0.505525	10.4807	2.46409										0.39043	16.6751	3.37531	0.497449	25.8903	5.29082
0.483425	10.5387	2.42265										0.4937	18.3703	3.74307	0.561224	25.9107	5.43878
0.425414	10.232	2.29558										0.80353	20.4786	4.38539	0.627551	26.1276	5.57398
0.422652	10.2017	2.17956										0.83879	21.199	4.47607	0.622449	26.1505	5.66837
0.395028	10.2238	2.21547										0.8665	21.7028	4.78589	0.701531	26.3214	5.6199
0.414365	10.0746	2.14641										0.58186	20.529	4.05542	0.686224	26.2908	5.55867
0.535912	10.1823	2.32873										0.69773	20.6524	4.35516	0.660714	26.5077	5.51786
0.480663	10.2376	2.30387										0.92947	21.0277	4.50378	0.760204	26.227	5.66327
0.436464	9.6298	2.14917										0.80353	20.0025	4.20655	0.625	25.602	5.43622
0.461326	9.4144	2.0884										0.56171	20.073	4.01259	0.576531	24.7959	5.3801
0.480663	9.0083	2.15193										0.61713	19.9093	4.03526	0.510204	24.0051	5.09949
0.466851	8.8315	2.04972										0.94458	21.2771	4.71788	0.471939	22.4107	4.70918
0.312155	8.0856	1.77072										0.64736	19.6171	3.93703	0.52551	21.3265	4.44643
0.417127	8.058	1.87293										0.68514	20.539	4.24685	0.489796	19.9286	4.14541
0.414365	8.3619	1.83702										0.88917	22.0378	4.86146	0.408163	19.1862	3.91582
0.350829	8.5856	1.88674										0.68262	21.3501	4.42821	0.375	18.523	3.90816
0.469613	7.9613	1.90331										0.6272	20.2897	4.18892	0.438776	18.4133	3.88776
0.475138	7.5276	1.77624										0.57683	20.3804	4.16625	0.431122	18.2577	3.92347
0.361878	6.8757	1.66022										0.69018	20.5113	4.16877	0.34949	18.3112	3.91071
0.279006	6.5414	1.47238										0.62972	20.5542	4.15365	0.331633	18.2143	3.89796
0.287293	6.547	1.53039										0.81108	21.2695	4.67506	0.395408	18.3342	3.85714
0.279006	6.8122	1.57182										0.58186	20.8312	4.30227	0.436224	19.1097	4.06122
0.30663	6.8619	1.54696										0.67254	21.2015	4.36776	0.408163	19.6837	4.19643
0.281768	7.4365	1.62707										0.82368	21.3098	4.47607	0.461735	19.2296	4.10714
0.251381	7.5442	1.65746										1.03778	21.466	4.79597	0.464286	18.9719	4.01786
0.301105	7.8177	1.72376										0.57431	20.1285	4.09824	0.441327	18.5561	4.03316
0.433702	7.8122	1.77624										0.48866	19.2242	3.75315	0.367347	18.2806	3.85459
0.441989	7.9751	1.84254										0.82116	20.1587	4.22922	0.372449	18.0204	3.89541
0.433702	8.0083	1.85635										0.68766	19.5592	4.03778	0.346939	17.7908	3.75255
0.417127	7.9365	1.74033										0.42065	18.9395	3.67254	0.408163	17.6633	3.80102
0.345304	7.9365	1.68785										0.92947	20.2594	4.36776	0.397959	17.4796	3.625
0.256906	8.3204	1.69337										0.67254	20.1562	4.12343	0.446429	17.1505	3.67092
0.328729	8.2762	1.80387										0.46851	20.0176	4.02771	0.522959	17.3878	3.75765
0.395028	8.384	1.88122										0.53652	20.3149	4.09572	0.640306	17.3214	3.93622
0.436464	8.1298	1.88398										0.83375	20.8967	4.68514	0.55102	16.8571	3.66327
0.395028	8.2127	1.87293										0.73552	20.5844	4.46851	0.34949	16.1429	3.3699
0.312155	7.3978	1.6547										0.50378	18.9622	3.83627	0.40051	15.8929	3.40816
0.348066	7.0856	1.60497										0.61209	19.0252	3.91184	0.313776	15.4949	3.32653
0.406077	7.0221	1.72652										0.5995	18.6675	3.87406	0.270408	15.3903	3.27551
0.209945	6.674	1.44475										0.59446	18.3804	3.70781	0.359694	15.1122	3.20663
0.212707	6.4945	1.4116										0.75063	18.5718	3.92191	0.34949	15.3291	3.20663
0.21547	6.3343	1.35912										0.38287	17.8136	3.32494	0.403061	15.5969	3.3648
0.21547	6.1547	1.27901										0.68514	17.9093	3.76322	0.339286	16.0128	3.42602
0.292818	6.5912	1.42818										0.57431	17.6549	3.58438	0.405612	16.1429	3.55612
0.309392	7.2376	1.66298										0.66247	17.9899	3.74055	0.464286	16.1913	3.52551
0.430939	8.0801	1.88674										0.67506	18.0907	3.74811	0.42602	15.676	3.40561
0.383978	8.4558	1.83425										0.64736	17.9194	3.68766	0.336735	15.4337	3.28061
0.309392	9.1961	1.90331										0.49622	18.1461	3.53149	0.344388	15.0893	3.22449
0.414365	9.4503	2.1326										0.50378	18.7406	3.81108	0.354592	14.9745	3.17602
0.411602	9.8039	2.28453										0.97733	20.1259	4.54408	0.34949	14.7832	3.12245
0.654696	9.8619	2.5221										0.56423	18.7481	3.87909	0.40051	14.6301	3.07143
0.635359	9.5055	2.3232										0.65995	18.0176	3.68262	0.438776	14.3929	3.01531
0.342541	8.6768	1.96961										0.89421	18	3.96977	0.520408	14.2653	3.09439
0.303867	8.2238	1.73204										0.58438	17.3275	3.60202	0.423469	13.5153	2.94898
0.367403	8.3978	1.82597										0.43325	16.5567	3.39798	0.283163	13.2577	2.78571
												0.42065	15.9043	3.26196	0.431122	12.8801	2.81378
												0.39547	14.9068	3.02519	0.367347	12.352	2.6352
												0.46599	15.4912	3.21914	0.280612	11.4515	2.45153
												0.70529	16.0882	3.46348	0.211735	11.1811	2.32653
												0.59446	16.6801	3.43577	0.206633	11.0026	2.31888
												0.49874	17.4937	3.56675	0.247449	11.0561	2.30102
															0.247449	10.6403	2.22449
															0.19898	10.9362	2.26531
															0.285714	11.2041	2.41582
															0.283163	11.5612	2.47959
															0.329082	12.148	2.69388
															0.42602	12.6403	2.80867
															0.298469	12.3214	2.60204
															0.252551	12.2551	2.55867
															0.288265	12.3393	2.58929
															0.239796	12.6224	2.54592
															0.278061	13.3929	2.87755
															0.329082	14.6046	3.03827
															0.433673	16.2041	3.47959
															0.507653	17.9898	3.91071
															0.528061	19.2066	4.10969
															0.566327	20.3622	4.45918
															0.742347	20.8367	4.78316
															0.341837	20.176	4.36735
															0.413265	18.7959	3.94133
															0.466837	18.1607	3.89286
															0.530612	17.9898	3.96684
															0.47449	17.9719	3.86224
															0.331633	17.699	3.71429
															0.528061	17.7806	3.77551
															0.387755	16.9515	3.59694
															0.239796	16.9337	3.48469
															0.290816	16.926	3.45153
															0.377551	17.4898	3.64796
															0.561224	18.1122	4.02806
															0.530612	18.0383	3.92857
															0.34949	17.1888	3.56633
															0.32398	16.898	3.49745
															0.40051	16.7041	3.56633
															0.436224	16.9209	3.67347
															0.418367	16.7781	3.71939
															0.357143	16.6556	3.58673
															0.316327	16.6173	3.56633
															0.280612	16.9388	3.57653
															0.303571	17.2015	3.67092
															0.441327	17.5434	3.80867
															0.321429	17.3342	3.63776
															0.331633	17.6173	3.66327
															0.410714	17.3852	3.72704
															0.40051	16.8776	3.56888
															0.413265	16.2347	3.43367
															0.313776	15.625	3.19898
															0.311224	15.4566	3.28061
															0.346939	15.5179	3.22959
															0.395408	15.625	3.33673
															0.346939	15.6964	3.29592

## Sheet: LAD ligations Infarct size data
	Total LV area	Total scar area	% infarct
no infarct	763811	0	1
control	491011	239135	48.7026
treatment	598508	149960	37
	Total LV area	Total scar area
infarct (no treatment	767988	287606	37.4493
	360556	153817	42.6611
	401904	220505	54.8651
	433596	294612	67.9462
	491011	239135	48.7026
	161996	57125.7	11.779
	80998.2	28562.8	5.88951
	Total LV area	Total scar area
hypobaria	546413	94973	17.3812
	436977	121540	27.8138
	1011705	263011	25.9968
	398939	120315	30.1587
	598508	149960	25.0556
	244625	66126.1	4.82479
	122313	33063	2.41239

## Sheet: LAD-ligations echo 
CON													Summary - CONTROL					SUMMARY DATA CONTROL vs. HYPOBARIA
	HR	SV	EF	FS	CO		HR	SV	EF	FS	CO		HR (bpm)	SV (µL)	EF (%)	FS (%)	CO (µL/min)		HR (bpm)	SV (µL)	EF (%)	FS (%)	CO (µL/min)
	444	22.6	33.68	15.73	10.074		335	31.075	34.642	16.32	10.422	DAY 1	439	24.6207	41.2439	18.6206	10.8227	Day 0 (Group A)	471	45	66.3333	46	20.1
	467	33.622	48.342	23.977	15.709		422	31.439	35.81	17.02	13.261	DAY 7	460.667	30.8453	35.0454	16.6709	14.0753	Day 0 (Group B)	439.333	44.15	68.6667	42	22.1
	457	30.268	49.054	24.326	13.836		537	24.875	27.294	12.611	13.349							Group A	439	24.6207	41.2439	18.6206	10.8227
	443	17.265	27.044	12.288	7.654		424	20.88	28.735	13.219	8.847							Group B	415.067	27.8085	41.8192	20.0753	11.498
	444	12.593	38.185	17.672	5.594		497	34.558	45.932	22.658	17.185							DAY 7 (Group A)	460.667	30.8453	35.0454	16.6709	14.0753
	450	28.991	33.871	15.984	13.041		465	27.129	34.741	16.466	12.613							DAY 7 (Group B)	443.231	43.0578	55.1652	29.1235	19.1318
	444	29.854	34.971	16.549	13.242		495	27.456	35.471	16.751	13.595
	316	20.379	45.322	21.793	6.44		438	36.663	36.517	17.502	16.075								6.33041	3.04245	5.07	2.31233	2.03044
	526	16.756	45.089	21.702	8.813		534	24.589	33.689	15.794	13.079								15.5659	2.64851	4.33	3.0714	1.60006
	442	26.807	58.698	30.186	11.847		570	34.178	29.423	13.832	19.472								21.0043	1.5893	2.46628	1.48425	0.841813
	412	30.936	27.595	12.865	12.452								Summary - HYPOBARIC						21.0581	2.1703	3.69719	2.37369	1.05248
							386	46.956	37.187	18.031	18.106		HR (bpm)	SV (µL)	EF (%)	FS (%)	CO (µL/min)		18.9423	1.89725	1.43458	0.772773	0.856573
	418	18.902	32.45	5.844	8.01							DAY 1	415.067	27.8085	41.8192	20.0753	11.498		10.5704	4.79845	4.86364	3.0615	2.22036
	468	29.12	56.06	18.75	13.77							DAY 7	443.231	43.0578	55.1652	29.1235	19.1318
	415	26.597	47.054	23.022	11.036		425	30.346	41.104	19.847	12.9
	439	24.6207	41.2439	18.6206	10.8227		460.667	30.8453	35.0454	16.6709	14.0753
	81.3493	6.15531	9.55185	5.74848	3.26033		65.618	6.57227	4.96953	2.67696	2.96725
	21.0043	1.5893	2.46628	1.48425	0.841813		18.9423	1.89725	1.43458	0.772773	0.856573
HYP
	HR	SV	EF	FS	CO		HR	SV	EF	FS	CO
	340	30.921	41.901	20.212	10.501		465	42.908	62.611	33.338	19.941
	537	24.875	27.294	12.611	13.349		428	31.449	67.668	36.675	13.452
	456	29.572	31.641	14.868	13.486		454	86.789	58.837	31.508	39.418
	372	15.541	40.355	18.242	5.774
	507	19.907	23.692	10.769	10.101		423	62.742	60.43	23.247	26.529
	202	32.378	47.574	23.494	6.535		360	30.639	59.512	31.097	11.042
	409	22.165	37.707	17.786	9.071		426	29.26	65.039	34.67	12.464
	444	18.643	36.195	16.898	8.284		467	46.73	59.935	31.599	21.8
	455	23.084	45.335	21.997	10.507		439	57.135	52.382	25.891	25.088
	465	32.24	56.715	29.062	14.988		397	38.617	56.558	29.155	15.319
	320	28.296	36.415	17.287	9.055
	427	19.475	24.081	10.958	8.318		502	29.622	16.035	7.324	14.865
	439	35.151	64.264	34.261	15.421		451	30.136	60.02	35.622	13.44
							456	28.002	20.258	9.294	12.776
	438	45.93	74.339	42.594	20.1		494	45.723	77.862	45.953	22.579
	415	38.95	39.78	10.09	16.98
	415.067	27.8085	41.8192	20.0753	11.498		443.231	43.0578	55.1652	29.1235	19.1318
	78.7921	8.12052	13.8336	8.88155	3.93801		36.6168	16.6223	16.8482	10.6054	7.69157
	21.0581	2.1703	3.69719	2.37369	1.05248		10.5704	4.79845	4.86364	3.0615	2.22036

## Sheet: PV loops
HR	Dpmax	SV	CO	EF%	HR	SV	CO	Dpmax	EF%	HR	dPmax	SV	CO	EF%	HR	dPmax	SV	CO	EF%	P1:MAP
																				mmHg
BL					714 mmHg					674 mmHg					BL2
																					BL1
698.524	9206.01	13.512	9699.63	39.418	442.953	27.289	12059.9	8193.75	57.166	396.314	7245.22	25.61	10141.5	54.084	322.202	6331.41	14.189	4569.31	28.978	85.1516
24.367	196.17	2.318	1607.23	8.023	2.701	2.338	1047.14	90.132	5.295	2.245	76.822	1.997	775.726	4.291	16.361	150.327	1.33	488.904	2.634	2.91643
722.892	9402.18	15.83	11306.9	47.441	447.761	33.62	14832.5	8337.97	72.58	400	7365.81	28.28	11163.3	60.002	363.636	6644.35	17.476	6167.98	35.645	1.10231
674.157	9009.84	11.194	8092.4	31.396	437.956	22.993	10070	7970.31	47.727	392.157	7100.42	19.86	7891.33	42.326	298.507	6030.04	11.587	3853.18	23.818
																				89.794	714 mmHg
																				4.03614
553.734	10583.5	13.25	7347.28	26.776	602.94	20.242	12232	8531.94	61.352	506.243	9614.53	15.666	7854.07	13.761	379.645	6904.18	16.38	5622.87	35.878	1.52552
12.536	332.33	4.077	2216.95	7.105	10.9	2.436	1441.28	269.757	6.463	36.297	141.517	1.133	405.961	0.842	15.005	128.956	3.479	1228.71	4.8		674 mmHg
571.429	11162.5	21.012	11566.1	41.329	618.557	23.001	14010.5	8863.26	73.448	612.245	9807.43	19.577	8714.37	16.645	405.405	7125.66	21.128	7429.97	42.481	85.3657
521.739	10028.8	6.386	3614.63	16.166	582.524	16.616	10044.5	7979.01	51.036	441.176	9277.37	12.679	6732.09	11.569	361.446	6714.99	11.803	3258.07	29.518	3.75383
																				1.5325
																					BL2
431.754	7401.49	16.899	7377.5	38.538		21.342	10300.5	9350.48		527.606	9783.89	16.765	8817	43.599	461.384	8084.86	23.001	10655.6	52.188	87.7302
13.181	97.701	1.379	544.011	2.299		1.481	1646.84	215.457		7.148	234.427	4.41	2262.61	9.661	6.958	123.118	1.19	636.801	2.88	2.9258
441.176	7647.94	18.8	8207.53	42.328		24.058	16502.8	9528.79		545.455	10117.7	24.181	12507.7	59.358	476.19	8390.5	25.366	11858.7	56.833	1.30846
370.37	7281.19	13.848	6329.86	33.228		17.859	7254.12	8991.51		517.241	9186.45	4.681	2624.94	15.625	447.761	7827.84	20.226	9388.95	45.471
486.155	8681.02	16.967	8278.1	66.256	550.482	16.466	9089.81	9462.02	48.089	622.243	10045.4	21.761	13563.3	28.236	480.476	8582.26	26.935	12759.3	74.773
4.633	40.094	1.811	897.697	6.555	3.571	8.036	4473.24	50.743	17.601	27.716	118.11	2.602	1867.59	3.74	11.858	92.273	2.488	1436.74	6.35
491.803	8767.56	20.069	9869.8	76.949	555.556	23.382	13052.3	9542.52	61.558	681.818	10218.3	26.997	16987.4	35.652	512.821	8766.55	32.598	16436.1	95.854
480	8636.51	14.503	7017.43	56.569	545.455	3.692	2051.06	9331.53	17.915	555.556	9690.16	17.237	10553.2	21.794	461.538	8357.42	21.015	9660.36	68.578
640.732	8389.56	9.973	6212.49	79.013	496.979	29.104	14369	9316.95	71.075	573.993	8703.05	5.279	3024.58	10.692	631.969	11235	14.778	9201.15	54.131
10.238	96.994	1.86	1448.41	4.486	12.976	2.351	1301.32	116.223	5.109	7.687	77.167	1.362	752.921	2.442	55.552	83.248	2.645	1604.37	4.636
659.341	8499.22	12.26	8040.35	86.917	535.714	32.879	16544.9	9577.58	79.408	582.524	8841.26	7.933	4490.46	15.29	714.286	11373.9	17.902	10741.1	58.746
625	8173.76	7.109	3182.95	69.758	458.015	21.583	10882.2	9072.95	56.962	550.459	8535.97	3.641	2100.82	7.716	540.541	11044.1	8.508	5373.59	41.736
672.089	12598.3	7.357	4915.5	68.449	492.456	34.608	17114.4	10405.1	76.491	544.899	9172.75	28.361	15346.8	68.178	516.864	3151.19	7.574	3855.11	70.726
7.739	192.826	2.367	1662.54	6.86	6.578	2.163	1291.24	119.044	4.881	5.181	77.053	1.77	935.826	4.508	16.1	38.956	0.733	415.479	4.573
681.818	12830.2	10.694	7209.56	75.849	504.202	40.758	21217.4	10587.4	89.338	555.556	9333.03	33.588	18320.8	80.612	576.923	3246.51	8.606	4348.9	77.81
659.341	12184.1	4.032	2658.52	59.518	480	29.979	14604	10168.9	65.021	535.714	8984.11	25.116	13576.4	60.416	500	3077.5	6.327	2883.17	63.129
649.771	9525.19	11.725	7557.76	48.149	670.646	13.715	9139.73	3486.98	50.153	457.808	7752.59	33.183	15260.1	68.175	379.602	7339.52	13.653	5148.53	62.201
12.836	79.761	1.683	1062.69	3.766	13.276	1.628	1450.06	33.137	2.556	5.312	34.454	2.239	1057.62	4.24	11.974	81.315	4.195	1479.14	7.541
681.818	9627.68	14.764	9424.09	54.933	705.882	17.624	12935.9	3529.46	56.169	468.75	7817.59	38.444	17474.7	78.075	402.685	7448.66	18.753	6902.94	71.043
638.298	9337.58	8.956	5777.95	40.952	652.174	10.34	5302.57	3395.85	45.002	447.761	7694.61	29.077	13217	60.74	359.281	7154.58	6.921	2787.03	47.666
503.25	3148.59	8.955	4235.09	56.162	545.756	8.313	4456.56	8346.9	70.183	647.025	9535.52	15.762	10188.3	47.488	563.938	8101.26	20.569	11614.9	65.394
42.952	29.116	1.404	756.336	7.688	4.7	0.915	996.016	160.055	4.31	8.918	80.344	1.195	632.41	1.096	6.598	65.147	1.529	949.671	1.831
521.739	3207.63	10.868	5385.74	65.546	555.556	9.807	7543.36	8607.01	80.613	652.174	9620.38	17.101	10840.3	48.407	582.524	8194.11	24.487	14264.4	69.729
382.166	3107.14	6.003	3078.29	38.362	535.714	5.777	3122.18	8081.63	58.864	631.579	9423.56	14.513	9543	45.716	555.556	7946.03	17.674	9818.91	62.972
586.78	11159.7	13.473	7645.51	76.365	481.854	13.874	6556.41	9930.57	80.576	529.507	3360.22	8.467	4404.69	69.975	534.279	7464.99	7.588	4096.46	73.012
5.856	99.47	2.823	1684.88	3.969	11.03	1.124	584.028	120.704	1.534	2.65	27.671	0.525	337.897	3.731	26.346	109.791	3.127	1761.02	26.036
600	11300.6	17.046	9648.67	81.047	504.202	15.932	7410.46	10085.1	84.72	535.714	3410.64	9.312	4988.72	78.81	588.235	7666.27	11.262	7591.82	96.933
576.923	10974.3	6.135	3573.57	66.077	468.75	11.77	5278.5	9639.58	78.441	526.316	3312.04	7.236	3647.22	64.446	491.803	7180.74	0.002	0.875	0.016
629.463	8002.59	13.507	8376.47	63.794	633.612	13.65	8645.73	8730.19	72.866	413.183	7884.85	13.35	5493.47	69.903	493.52	7607.91	16.3098	7869.24	61.0379
17.39	140.894	1.345	776.437	4.927	29.801	1.414	847.51	88.581	2.909	11.628	35.079	1.772	559.869	2.935	81.7624	2092.43	6.49617	3359.23	12.2743
681.818	8201.71	16.199	10147	72.858	689.655	15.784	9865	8865.88	78.383	431.655	7939.07	15.905	6117.44	73.331	28.9074	739.786	2.29674	1187.67	4.33962
612.245	7740.16	10.995	6801.05	54.78	566.038	11.246	7178.06	8575.24	65.762	384.615	7818.89	10.066	4441.01	63.548
688.959	9208.39	6.737	4583	71.108	585.607	13.411	7601.29	8754.91	80.201	606.987	10015.5	16.795	10087.1	79.575
4.066	113.062	1.047	900.977	2.897	5.476	1.482	1077.5	3243.71	2.248	11.123	67.985	1.66	832.312	1.604
697.674	9510.51	8.534	5885.62	75.748	594.059	15.859	10552.8	1081.24	84.062	618.557	10124.9	20.378	11862.8	83.832
681.818	9112.94	4.245	2158.69	65.221	576.923	11.005	5817.34	10307.9	75.048	555.556	9858.56	13.931	8529.16	75.936
597.059	8592.01	12.5918	7364.77	54.9997
85.9391	2087.91	3.09222	1604.42	16.8256						591.147	9279.01	12.052	7127.77	85.113
25.9116	629.529	0.932339	483.75	5.0731						2.912	113.01	1.397	696.178	1.598
										594.059	9371.47	13.277	7734.33	87.072
BL	714	674	BL2							588.235	9093.6	9.764	5978.05	82.651
597.059	562.62	539.77	493.52
										539.77	8348.04	18.0919	9590.65	66.5007
BL	714	674	BL2							72.1829	2038.58	7.8555	3811.57	13.3818
12.5918	17.7963	18.0919	16.3098							24.061	679.528	2.6185	1270.52	4.46061
BL	714	674	BL2
7364.77	9718.04	9590.65	7869.24
BL	714	674	BL2
54.9997	65.5192	66.5007	61.0379
BL	714	674	BL2
74.285	78.77	78.5095	83.838
7364.77	9718.04	9590.65	7869.24
7.36477	9.71804	9.59065	7.86924
10.0865	8.10554	8.18604	10.6539
0.153957	1.45186	1.24424	1.77422
0.344258	3.24646	2.7822	3.96728
0.118514	10.5395	7.74064	15.7393

## Sheet: Myography Mch dose response
CONTROL (same vessel used)				*A = control protcol was run before inhibitor protocol on the same vessel
MANIPULATION									L-NAME, Meclo.	NO-INHIBITORS
BL ROOM	54	49	48.7	46.28	52.9	50.176	2.85599	1.64891	0	0
1 nm	60	62.39	59.24	48	64.21	58.768	5.66436	3.27032	1.7287	17.0354	0.0737847
334 nm	72.71	71.04	74.15	55.6	81.77	71.054	8.55554	4.93954	8.34795	41.3199	0.00368523
667 nm	77.6	60	84.37	60	92.09	74.812	12.9341	7.46748	3.63808	48.6252	0.0107525
1 µM	78	85.6	80.52	72.6	86.81	80.706	5.18217	2.99193	2.49991	61.0901	0.000240586
BL 830 mbar
1 nm	78.77	74.37	84.96	110.52	98.9	89.504	13.3781	7.72382
334 nm	82.3	82.68	84.35	140.6	93.3	96.646	22.3392	12.8975	L-NAME, Meclo.	NO-INHIBITORS
667 nm	88.94	71.8	79.08	150	94.29	96.822	27.7031	15.9944	0	0
1 µM	90.5	71	75.4	149.8	97.97	96.934	28.1907	16.2759	70.623	79.5731	0.846708
BL 777 mbar									68.9261	94.9038	0.634729
1 nm	100.7	102.6	91.29	130	118.22	108.562	13.7735	7.95212	75.6994	95.1945	0.743112
334 nm	111.5	95.16	92.71	155.9	120	115.054	22.8058	13.1669	77.7146	95.2393	0.774925
667 nm	123.64	95.16	87.65	160	128.9	119.07	25.8909	14.9481
1 µM	129.41	102.3	86.8	162	100.73	116.248	26.7171	15.4251
w/ Meclofenamate, L-NAME									L-NAME, Meclo.	NO-INHIBITORS
MANIPULATION									0	0
BL ROOM	54.5	77.3	72.78	35.1	54.55	58.846	15.0726	8.70219	93.211	117.54	0.63999
1 nm	47.7	94.98	67.51	35	57.7	60.578	20.2973	11.7187	105.509	130.952	0.638605
334 nm	56.13	83.51	72.9	40	63.6	63.228	14.7984	8.54388	117.473	138.507	0.71543
667 nm	56.74	74.28	67.5	38.6	62.88	60	12.1413	7.00976	122.55	133.423	0.851155
1 µM	51.77	68.9	65.5	37.6	71.6	59.074	12.7218	7.34496
BL 830 mbar
1 nm	54.16	95.54	92.24	114.39	96.83	90.632	19.7977	11.4302
334 nm	54.1	92.47	86.8	120.5	89.01	88.576	21.1009	12.1826
667 nm	61.7	76.65	96.1	125.5	96.3	91.25	21.487	12.4055
1 µM	81.3	77.37	76.08	129.3	90.77	90.964	19.8465	11.4584
BL 777 mbar
1 nm	60.9	90.53	105.7	123.34	131.23	102.34	25.0746	14.4768
334 nm	85.5	90.15	103.35	125	139.6	108.72	20.6469	11.9205
667 nm	100.7	100.24	98.8	135.5	136.99	114.446	17.8161	10.2861
1 µM	120.5	98	97.62	135	134.26	117.076	16.5573	9.55933
% CHANGE FROM INITIAL DIAMETER
CONTROL (same vessel used)				*A = control protcol was run before inhibitor protocol on the same vessel
MANIPULATION
BL ROOM	0	0	0	0	0		0	0	0
1 nm	11.1111	27.3265	21.6427	3.71651	21.38		17.0354	8.46758	3.78682
334 nm	34.6481	44.9796	52.2587	20.1383	54.5747		41.3199	12.6642	5.66361
667 nm	43.7037	22.449	73.2444	29.6456	74.0832		48.6252	21.5585	9.64127
1 µM	44.4444	74.6939	65.3388	56.8712	64.1021		61.0901	10.0704	4.50361
BL 830 mbar
1 nm	45.8704	51.7755	74.4559	138.807	86.9565		79.5731	33.1601	14.8297
334 nm	52.4074	68.7347	73.2033	203.803	76.3705		94.9038	55.0712	24.6286
667 nm	64.7037	46.5306	62.3819	224.114	78.242		95.1945	65.2414	29.1768
1 µM	67.5926	44.898	54.8255	223.682	85.1985		95.2393	65.6204	29.3463
BL 777 mbar
1 nm	86.4815	109.388	87.4538	180.899	123.478		117.54	34.6002	15.4737
334 nm	106.481	94.2041	90.3696	236.863	126.843		130.952	54.4611	24.3558
667 nm	128.963	94.2041	79.9795	245.722	143.667		138.507	58.3111	26.0775
1 µM	139.648	108.776	78.2341	250.043	90.4159		133.423	61.874	27.6709
w/ Meclofenamate, L-NAME
MANIPULATION
BL ROOM	0	0	0	0	0		0	0	0
1 nm	-12.4771	22.8719	-7.241	-0.2849	5.77452		1.7287	12.2452	5.4762
334 nm	2.99083	8.03364	0.16488	13.9601	16.5903		8.34795	6.24808	2.79423
667 nm	4.11009	-3.90686	-7.25474	9.97151	15.2704		3.63808	8.38123	3.7482
1 µM	-5.00917	-10.8668	-10.0027	7.12251	31.2557		2.49991	15.7457	7.04169
BL 830 mbar
1 nm	-0.623853	23.5964	26.7381	225.897	77.5069		70.623	81.6958	36.5355
334 nm	-0.733945	19.6248	19.2635	243.305	63.1714		68.9261	89.6555	40.0952
667 nm	13.211	-0.84088	32.0418	257.55	76.5353		75.6994	94.5933	42.3034
1 µM	49.1743	0.0905563	4.53421	268.376	66.3978		77.7146	98.6664	44.1249
BL 777 mbar
1 nm	11.7431	17.1151	45.2322	251.396	140.568		93.211	91.6458	40.9853
334 nm	56.8807	16.6235	42.0033	256.125	155.912		105.509	88.909	39.7613
667 nm	84.7706	29.6766	35.7516	286.04	151.127		117.473	94.872	42.428
1 µM	121.101	26.7788	34.1303	284.615	146.123		122.55	93.6089	41.8632
% vasodilation in each condition due to Mch				% vasodilation due to air pressure
	ROOM	714 mmHg	674 mmHg	ROOM	714 mmHg	674 mmHg
0 nM	0	0	0	0	0	0
1 nM	15.3067	8.95011	24.3291	1.7287	70.623	93.211
334 nM	32.9719	25.9776	25.4432	8.34795	68.9261	105.509
667 nM	44.9871	19.4951	21.0339	3.63808	75.6994	117.473
1 µM	58.5902	17.5247	10.8737	2.49991	77.7146	122.55
	6.65798	39.4304	43.809	5.4762	36.5355	40.9853
	6.3154	47.0552	46.6279	2.79423	40.0952	39.7613
	10.3442	51.3894	49.8014	3.7482	42.3034	42.428
	8.35871	52.9926	50.1817	7.04169	44.1249	41.8632

## Sheet: Myograph inhibitors
4 mmHg	0	0	0	0	0	0	0	0	0	0	0
60 mmHg	93.1707	160.976	23.4932	51.9658	28.5939	37.1108	25.3207	17.7488	54.7974	46.0641	16.2861
100 mmHg	134.024	181.341	48.1149	78.244	48.7223	45.5257	106.513	71.6189	89.2631	45.3624	16.038
140 mmHg	201.561	268.963	73.6856	109.839	100.243	107.792	134.458	130.663	140.901	59.6427	21.0869
BL 714 mmHg	89.96	106.5	113.9	86.6	100.7	82.3	85.3	108.39	96.7062	11.3429	4.01033
4 mmHg	0	0	0	0	0	0	0	0	0	0	0
60 mmHg	26.3789	73.4417	11.7929	91.6484	16.1476	38.0872	43.3613	18.1878	39.8807	26.9876	9.54154
100 mmHg	54.8441	104.113	21.1889	120.659	62.2491	84.8993	50.5546	52.1099	68.8273	30.2314	10.6884
140 mmHg	62.47	111.701	58.9645	136.044	69.0888	115.436	72.4034	72.3258	87.3042	27.2952	9.65032
BL 674 mmHg	109.76	107.3	134.8	100.7	129.2	83.25	89.17	152.2	113.297	22.1383	7.82706
4 mmHg	0	0	0	0	0	0	0	0	0	0	0
60 mmHg	97.3846	153.216	24.4651	40.8083	3.7751	23.242	46.0367	53.6132	55.3177	45.1258	15.9544
100 mmHg	112.154	166.004	60.186	66.4494	7.06827	68.9415	71.1431	61.2737	76.6525	42.9935	15.2005
140 mmHg	111.846	165.634	48.8372	74.4169	13.502	43.0052	39.8624	70.872	70.9969	44.9807	15.9031
L-NAME + Meclofenamate
MANIPULATION
BL ROOM		71.76	102.36	78.74	108.6	83.4	60.8	80.29	83.7071	15.4527	5.46335
4 mmHg	0	0	0	0	0	0	0	0	0	0	0
60 mmHg	16.1613	17.4957	31.3746	23.7705	38.3439	27.5229	59.1623	15.8753	28.7133	13.6977	4.84288
100 mmHg	42.7419	73.5849	14.2612	29.326	38.8535	27.1713	132.016	12.426	46.2976	37.0603	13.1028
140 mmHg	75.1613	119.245	0.091638	39.9514	9.7707	40.8104	218.325	10.9828	64.2923	68.8695	24.349
BL 714 mmHg	84.9	88.79	104.11	81.69	93.75	87.5	37	109.4	85.8925	20.5132	7.2525
4 mmHg	0	0	0	0	0	0	0	0	0	0	0
60 mmHg	25.1462	30.5916	38.2147	25.1	14.8053	-2.77778	23.3333	97.1429	31.4445	27.2868	9.64736
100 mmHg	56.5789	48.8023	30.386	46.5	28.0064	18.7778	217.667	110.757	69.6844	61.8506	21.8675
140 mmHg	92.3977	92.6407	30.6152	59.3333	87.1173	33.8889	281	107.571	98.0706	74.082	26.192
BL 674 mmHg	101.19	107.3	130.75	84.96	101.68	94.1	95.6	116.25	103.979	13.327	4.71182
4 mmHg	0	0	0	0	0	0	0	0	0	0	0
60 mmHg	77.6473	133.428	41.6282	31.414	25.6705	62.8028	85.2713	51.7624	63.703	32.8651	11.6196
100 mmHg	173.069	246.134	43.701	60.8177	73.1924	58.8235	112.209	78.7206	105.833	65.3288	23.0972
140 mmHg	220.662	249.485	50.8968	75.1278	98.3686	59.4637	41.8023	96.4621	111.533	74.0911	26.1952
ROOM
	w/o inhibitors	L-NAME + Meclofenamate
4	0	0
60	54.7974	28.7133
100	89.2631	46.2976
140	140.901	64.2923
714 mmHg
	w/o inhibitors	L-NAME + Meclofenamate
4	0	0
60	39.8807	31.4445
100	68.8273	69.6844
140	87.3042	98.0706
674 mmHg
	w/o inhibitors	L-NAME + Meclofenamate
4	0	0
60	55.3177	63.703
100	76.6525	105.833
140	70.9969	111.533

## Sheet: Myograph active.passive curves
	PASSIVE				ACTIVE				DELTAS
4B	0	0	0	0	0	0	0	0	0	0	0
4	0	0	0		0	0	0		0	0	0
20	13.7384	10.5686	3.99455	111.695	44.3369	19.6174	6.93581	384.843	30.5985	22.2831	8.00387
40	36.7249	12.7027	4.80117	161.358	74.8216	26.1336	9.23961	682.963	38.0967	29.0572	10.4126
60	55.6494	13.5807	5.13304	184.437	101.999	37.1252	13.1257	1378.28	46.3495	39.5312	14.0937
80	65.1925	16.8685	6.3757	284.547	110.991	44.9158	15.8801	2017.43	45.7989	47.9789	17.1122
100	72.2068	17.5015	6.61494	306.302	120.333	49.5437	17.5163	2454.58	48.1259	52.5441	18.7238
120	74.6605	18.6129	7.035	346.439	125.559	53.6596	18.9715	2879.36	50.899	56.7961	20.2339
140	78.3268	20.9845	7.93141	440.351	142.677	53.1217	18.7814	2821.92	64.3497	57.1162	20.3874
4B	0	0	0	0	0	0	0		0	0	0
4	52.0122	17.5025	6.61534	0	96.2148	45.3032	16.0171	44.2026	44.2026	6.6485	17.3295
20	64.9488	19.5273	7.38061	15.5391	110.714	50.8371	17.9736	45.7647	45.7647	7.82968	19.43
40	71.1212	19.9406	7.53684	36.6458	118.37	56.5817	20.0047	47.2491	47.2491	9.15942	21.3773
60	76.509	20.6745	7.81422	59.1393	128.842	57.6495	20.3822	52.3326	52.3326	10.558	21.8288
80	77.0292	21.7904	8.23601	27.924	139.475	60.1788	21.2764	62.446	62.446	9.50632	22.8149
100	80.3199	22.672	8.56921	55.3442	146.478	57.4115	20.298	66.1583	66.1583	11.0228	22.0327
120	81.3618	23.1134	8.73606	55.2533	155.64	56.5756	20.0025	74.2779	74.2779	11.3812	21.827
140	86.6697	23.7635	8.98175	59.9972	160.947	54.562	19.2906	74.2768	74.2768	11.5877	21.2791
4B	0	0	0	0	0	0	0		0	0	0
4	77.2386	22.2494	8.40949	0	146.084	52.4923	18.5588	68.8457	68.8457	8.29733	20.3752
20	78.6696	18.7773	7.09713	3.84581	153.44	50.7165	17.931	74.7706	74.7706	8.86659	19.2844
40	79.2748	20.2228	7.6435	14.9227	154.053	51.9157	18.355	74.7787	74.7787	9.47108	19.8828
60	83.7894	18.2461	6.8964	8.84152	156.845	54.6091	19.3072	73.0559	73.0559	9.04972	20.502
80	81.742	20.1469	7.61482	5.12965	160.857	55.3448	19.5674	79.1145	79.1145	9.17846	20.9968
100	85.4211	16.7767	6.34101	19.9304	164.117	49.2858	17.4252	78.6963	78.6963	9.9311	18.5431
120	85.8267	18.8295	7.11686	10.2856	168.585	49.5795	17.529	82.7583	82.7583	9.64593	18.9187
140	92.1549	20.7664	7.84897	21.1797	169.998	48.3551	17.0961	77.8436	77.8436	9.95104	18.8118
	754	714	674		START	0	0	0
Start	0	0	0		4	0	96.2148	146.084
4	0	52.0122	77.2386		20	44.3369	110.714	153.44
20	13.7384	64.9488	78.6696		40	74.8216	118.37	154.053
40	36.7249	71.1212	79.2748		60	101.999	128.842	156.845
60	55.6494	76.509	83.7894		80	110.991	139.475	160.857
80	65.1925	77.0292	81.742		100	120.333	146.478	164.117
100	72.2068	80.3199	85.4211		120	125.559	155.64	168.585
120	74.6605	81.3618	85.8267		140	142.677	160.947	169.998
140	78.3268	86.6697	92.1549

## Sheet: Myograph flow
MANIPULATION
ROOM
0	46.2	70	40.5	36.9	49.6	52.9	104.9	79.65	45.1		58.4167	20.988	6.99599
10	52.3	80	50.6	44.2	49	84.7	100.92	85.8	58.6		67.3467	19.3926	6.46421
20	53.6	89	61.49	66.2	58.7	66.8	79.5	90.76	54.4		68.9389	13.3716	4.45721
30	46.8	99.8	63	76.8	65.4	69.9	88.67	85.45	64.4		73.3578	15.1285	5.04284
40	57.9	96.9	65.7	90.5	71.8	74.1	84.9	114.5	63.9		80.0222	17.2055	5.73518
50	59.7	114.9	63.4	94.8	72.4	75.3	74.11	81.2	62.5		77.59	16.6489	5.54962
60	66.7	114.3	65.3	91.4	73.2	91.4	78.7	87.1	68.7		81.8667	14.9965	4.99884
70	76.7	105.8	82.3	97.7	87.3	97.3	78.9	112.6	66.3		89.4333	14.1361	4.71203
ROOM - 40 MMHG
0	69	73.2	63.3	81.8	89.3	101.3	93.3	81.5	87.98		82.2978	11.4739	3.82463
10	71.6	86.5	65.5	70.3	81.6	100.6	123.1	74.9	85.6		84.4111	16.9441	5.64804
20	73.5	102.4	58.2	73.8	90.7	105.3	102.8	93.2	92.5		88.0444	15.203	5.06767
30	79.8	100.3	87.2	77.6	90.3	102.9	133.7	88.3	100.9		95.6667	15.9186	5.3062
40	82.1	98.4	117.6	86.3	94.9	107.6	120.6	93.07	98.8		99.93	12.3737	4.12456
50	79.6	113.6	123.6	95.6	97.7	121.4	143.2	94.08	100.13		107.657	18.3011	6.10037
60	76.6	95	130	95.8	100.3	118.9	147.08	110.67	87.19		106.838	20.8731	6.9577
70	83.2	104.5	134.5	115.1	105.3	119.4	147	119.9	90.87		113.308	18.9141	6.30471
ROOM - 80 MMHG
0	78.6	108	135.8	103.7	142	83.4	143	74.68	91.29		106.719	25.8554	8.61847
10	79.9	129	141.1	104.5	151.7	101.76	140	71.83	101.83		113.513	26.633	8.87768
20	82.2	158	137.8	104.9	177	91.63	159	92.8	101.7		122.781	33.3294	11.1098
30	86.9	165	143.8	112.2	156.8	115.03	153.3	81.69	91.48		122.911	30.6241	10.208
40	85.3	170.4	144.5	112.2	150.5	97.2	168.32	100.7	95.6		124.969	31.51	10.5033
50	82.8	176.4	148.8	95.3	156.5	100.43	143.3	104.6	100.7		123.203	31.2334	10.4111
60	79.9	172.3	140	123.6	145.6	91.37	141.1	112.6	110.8		124.141	27.2061	9.06871
70	91.6	175.8	147.8	128.6	153.8	125.6	156.75	120.5	112.7		134.794	24.4382	8.14606
% change
ROOM
0	0	0	0	0	0	0	0	0	0		0	0	0				control (754 mmHg)	714 mmHg	674 mmHg
10	13.2035	14.2857	24.9383	19.7832	-1.20968	60.1134	-3.79409	7.72128	29.9335		18.3306	18.113	6.03767			Start	58.4167	58.4167	58.4167
20	16.0173	27.1429	51.8272	79.4038	18.3468	26.276	-24.2135	13.9485	20.6208		25.4855	26.6079	8.86929			0	58.4167	82.2978	106.719
30	1.2987	42.5714	55.5556	108.13	31.8548	32.1361	-15.4719	7.28186	42.7938		34.0167	33.9108	11.3036		7.70202	10	67.3467	84.4111	113.513
40	25.3247	38.4286	62.2222	145.257	44.7581	40.0756	-19.0658	43.7539	41.6851		46.9378	40.6693	13.5564		6.99326	20	68.9389	88.0444	122.781	0.893	14.6953
50	29.2208	64.1429	56.5432	156.911	45.9677	42.344	-29.3518	1.94601	38.5809		45.1449	47.9624	15.9875		4.58345	30	73.3578	95.6667	122.911	1.05222	12.2855
60	44.3723	63.2857	61.2346	147.696	47.5806	72.7788	-24.9762	9.35342	52.3282		52.6282	44.2475	14.7492		4.44826	40	80.0222	99.93	124.969	1.49411	12.1503
70	66.0173	51.1429	103.21	164.77	76.0081	83.9319	-24.7855	41.3685	47.0067		67.6299	48.2678	16.0893		5.74689	50	77.59	107.657	123.203	2.16056	13.4489
ROOM - 40 MMHG															5.77522	60	81.8667	106.838	124.141	1.91733	13.4772
0	0	0	0	0	0	0	0	0	0		0	0	0		5.2519	70	89.4333	113.308	134.794	2.345	12.9539
10	3.76812	18.1694	3.47551	-14.0587	-8.62262	-0.691017	31.94	-8.09816	-2.70516		2.57526	13.5902	4.53008		5.02502					3.10167	12.727
20	6.52174	39.8907	-8.05687	-9.77995	1.56775	3.94867	10.1822	14.3558	5.13753		7.08529	13.7306	4.57686
30	15.6522	37.0219	37.7567	-5.13447	1.11982	1.57947	43.3012	8.34356	14.6852		17.1473	16.9486	5.64953		3.92492
40	18.9855	34.4262	85.782	5.50122	6.271	6.21915	29.2605	14.1963	12.2982		23.66	23.9982	7.9994		6.12282
50	15.3623	55.1913	95.2607	16.8704	9.40649	19.8421	53.4834	15.4356	13.81		32.7402	27.4178	9.13926		5.36511
60	11.0145	29.7814	105.371	17.1149	12.318	17.3741	57.642	35.7914	-0.897931		31.7233	30.5596	10.1865		5.58654
70	20.5797	42.7596	112.48	40.709	17.9171	17.8677	57.5563	47.1166	3.28484		40.0301	30.4102	10.1367		3.99281
ROOM - 80 MMHG															5.76736
0	0	0	0	0	0	0	0	0	0		0	0	0		6.72282
10	1.65394	19.4444	3.9028	0.771456	6.83099	22.0144	-2.0979	-3.81628	11.5456		6.69438	8.67229	2.89076		5.86289
20	4.58015	46.2963	1.47275	1.15718	24.6479	9.86811	11.1888	24.2635	11.4032		14.9864	13.7248	4.57494
30	10.5598	52.7778	5.89102	8.19672	10.4225	37.9257	7.2028	9.38672	0.208128		15.8412	16.4229	5.4743		8.9504
40	8.52417	57.7778	6.40648	8.19672	5.98592	16.5468	17.7063	34.842	4.72122		17.8564	16.6963	5.56544		8.93796
50	5.34351	63.3333	9.5729	-8.10029	10.2113	20.4197	0.20979	40.0643	10.3078		16.818	20.7739	6.92462		11.2812
60	1.65394	59.537	3.09278	19.19	2.53521	9.55635	-1.32867	50.7766	21.3715		18.4872	21.039	7.013		10.4445
70	16.5394	62.7778	8.83652	24.0116	8.30986	50.5995	9.61538	61.3551	23.4527		29.4998	21.2744	7.09148		10.5812
															10.4158
															8.34756
															7.15459
ROOM
0	52.3	65	38.4	57.6	70.1	80.75	50.1			70.8	59.1786	12.9971	4.91244
10	52.5	94.4	59.2	75.4	84.1	102.2	69.3			101.7	76.7286	16.7615	6.33525
20	66.1	99.2	60.5	71.6	89.6	110.1	72.2			103.5	81.3286	17.1519	6.48281
30	66.9	109.5	65.4	77.2	94.2	120.93	76.1			109.6	87.1757	19.9805	7.55191
40	70.1	108.5	57.7	71	90.8	113.4	72.4			115.4	83.4143	19.6284	7.41882
50	87.2	107.4	56.1	79	95.2	127.05	71			102.6	88.9929	21.8255	8.24925
60	92.8	109.8	60.5	80.7	97.1	110.6	76.2			112.1	89.6714	16.9919	6.42234
70	100.9	110.1	63.9	88.4	103.2	112.7	85.8			110.7	95	15.7605	5.95692
ROOM - 40 MMHG
0	116.2	93.7	87.1	80.3	95	144.12	100.2			83.14	102.374	19.9599	7.54413
10	102.7	83.9	95.7	98	99.9	151.9	110.7			156	106.114	20.1261	7.60694
20	121	96.3	92	93.3	91	151.7	101			158	106.614	20.7441	7.84054
30	133.9	93.5	92.5	91.33	93	145.8	103.2			147.1	107.604	20.9591	7.92179
40	138.6	112	92.3	90.5	97.5	147.1	111.1			139.5	112.729	20.6925	7.82103
50	133	119	88.7	91.4	100	141.4	108.5			143	111.714	18.8122	7.11034
60	133.9	124.8	94.8	96	109.2	148.9	116			146.5	117.657	18.3487	6.93515
70	135.9	127.7	98.5	110.7	120.4	144.8	123.5			141	123.071	14.2541	5.38754
ROOM - 80 MMHG
0	102.3	127.7	91.5	74.11	90.9	123.15	109.4			139.9	102.723	17.6081	6.65524
10	96.4	133.4	104.8	84.4	105.1	158.8	119.3			151.5	114.6	23.1725	8.75837
20	91.1	132.7	101.2	110	103.2	148.2	112			152.4	114.057	18.2999	6.9167
30	96.3	119.2	103.7	112.6	102	146.9	115.3			141.8	113.714	15.4731	5.84827
40	109.4	121.8	107.8	111	109	143.2	119.8			149.8	117.429	11.7012	4.42266
50	106.1	131.6	106.4	112.3	115	156.3	125.4			151.4	121.871	16.5588	6.25863
60	109.3	138.5	106.1	110.4	112	162.6	129.7			133.5	124.086	19.2655	7.28166
70	114.8	138	109.5	116.7	120.9	165.3	133			136.7	128.314	17.7691	6.71609
% change
ROOM
0	0	0	0	0	0	0	0			0	0	0	0
10	0.382409	45.2308	54.1667	30.9028	19.9715	26.5635	38.3234			43.6441	30.7916	16.3502	6.17978
20	26.3862	52.6154	57.5521	24.3056	27.8174	36.3467	44.1118			46.1864	38.4479	12.3096	4.65258
30	27.9159	68.4615	70.3125	34.0278	34.3795	49.7585	51.8962			54.8023	48.1074	15.6699	5.92268
40	34.0344	66.9231	50.2604	23.2639	29.5292	40.4334	44.511			62.9944	41.2794	13.4405	5.08003
50	66.7304	65.2308	46.0938	37.1528	35.806	57.3375	41.7166			44.9153	50.0097	12.0482	4.5538
60	77.4379	68.9231	57.5521	40.1042	38.5164	36.9659	52.0958			58.3333	53.085	14.6649	5.5428
70	92.9254	69.3846	66.4062	53.4722	47.2183	39.5666	71.2575			56.3559	62.8901	16.4966	6.23513
ROOM - 40 MMHG
0	0	0	0	0	0	0	0			0	0	0	0
10	-11.6179	-10.4589	9.87371	22.0423	5.15789	5.39828	10.479			87.6353	4.41064	11.0654	4.18232
20	4.13081	2.77481	5.62572	16.1893	-4.21053	5.25951	0.798403			90.0409	4.36686	5.74515	2.17146
30	15.2324	-0.213447	6.19977	13.736	-2.10526	1.1657	2.99401			76.9305	5.28702	6.30501	2.38307
40	19.2771	19.5304	5.97015	12.7024	2.63158	2.06772	10.8782			67.7893	10.4368	6.73038	2.54385
50	14.4578	27.0011	1.83697	13.8232	5.26316	-1.88732	8.28343			71.999	9.82547	8.9174	3.37046
60	15.2324	33.191	8.84041	19.5517	14.9474	3.31668	15.7685			76.2088	15.8354	8.6341	3.26338
70	16.9535	36.286	13.0884	37.858	26.7368	0.471829	23.2535			69.5935	22.0926	12.235	4.62439
ROOM - 80 MMHG
0	0	0	0	0	0	0	0			0	0	0	0
10	-5.76735	4.46359	14.5355	13.8848	15.6216	28.9484	9.04936			8.29164	11.5337	9.92836	3.75257
20	-10.9482	3.91543	10.6011	48.428	13.5314	20.341	2.3766			8.93495	12.6065	17.2498	6.51981
30	-5.8651	-6.65623	13.3333	51.9363	12.2112	19.2854	5.39305			1.35811	12.8054	18.3464	6.93429
40	6.94037	-4.6202	17.8142	49.7774	19.912	16.281	9.5064			7.07648	16.5159	15.6166	5.90254
50	3.71457	3.05403	16.2842	51.5315	26.5127	26.9184	14.6252			8.22016	20.3772	15.4855	5.85295
60	6.84262	8.45732	15.9563	48.9678	23.2123	32.0341	18.5558			-4.5747	22.0037	13.5802	5.13283
70	12.219	8.06578	19.6721	57.4686	33.0033	34.2266	21.5722			-2.28735	26.6039	15.4718	5.8478
